# Supplementary material for: Macrophage migration inhibitory factor contributes to the pathogenesis of benign lymphoepithelial lesion of the lacrimal gland
Source: Cell Commun Signal. 2018 Oct 22;16:70. doi: 10.1186/s12964-018-0284-4 (PMC6196440; doi:10.1186/s12964-018-0284-4)
Supplement: Supplementary file 1 — List of antibodies used in the study. (XLSX 10 kb) [file 12964_2018_284_MOESM1_ESM.xlsx]

## Sheet: Feuil1
Name	Host species	Catalog Number	Provider
Collagen Type III	Rabbit	13548-1-AP	ProteinTech
Alpha-Smooth Muscle Actin (D4K9N)	Rabbit	19245	CST
Vimentin (D21H3)	Rabbit	5741	CST
Vimentin (VIM 3B4)	Mouse	CBL202	Millipore
MMP-9	Rabbit	ab38898	Abcam
MMP-2[6E3F8]	Mouse	ab86607	Abcam
Beta-Actin (OTI1)	Mouse	TA-09	ZSGB-BIO
ERK1/2 (137F5)	Rabbit	4695	CST
pERK1/2 (D13.14.4E)	Rabbit	4370	CST
p38 MAPK (D13E1)	Rabbit	8690	CST
Phospho-p38 MAPK (D3F9)	Rabbit	4511	CST
SAPK/JNK	Rabbit	9252	CST
Phospho-SAPK/JNK (81E11)	Rabbit	4668	CST
AKT (C67E7)	Rabbit	4691	CST
Phospho-AKT Ser473 (D9E)	Rabbit	4060	CST
Phospho-AKT Thr308	Rabbit	11055	Signalway Antibody (SAB)
Bax	Rabbit	ab53154	Abcam
Bcl-2	Rabbit	ab7973	Abcam
p53(PAb 240)	Mouse	ab26	Abcam
Caspase-3	Rabbit	a13847	Abcam
Caspase-7 [E22]	Rabbit	ab32522	Abcam
Caspase-8	Rabbit	ab25901	Abcam
Caspase-9 [E23]	Rabbit	ab32539	Abcam
PCNA	Rabbit	ab15497	Abcam
Ki-67	Rabbit	ab15580	Abcam
MIF (D-2)	Mouse	sc-271631	SANTA CRUZ BIOTECHNOLOGY
MIF [EPR12463]	Rabbit	ab175189	Abcam
CD74 (LN2)	Mouse	NBP2-29465	Novus Biologicals
CXCR4	Rabbit	NB100-56437	Novus Biologicals
Anti-alpha smooth muscle Actin antibody [E184] (Alexa Fluor®488)	Rabbit	ab197240	Abcam
DyLight™ 649 Goat anti-mouse IgG	Goat	405312	BioLegend
Goat Anti-Rabbit IgG H&L (DyLight® 488)	Goat	ab96883	Abcam
IRDye® 800CW Goat anti-mouse	Goat	926-32210	LI-COR
IRDye® 800CW Goat anti-Rabbit	Goat	926-32211	LI-COR
