# Supplementary material for: Macrophage migration inhibitory factor contributes to the pathogenesis of benign lymphoepithelial lesion of the lacrimal gland
Source: Cell Commun Signal. 2018 Oct 22;16:70. doi: 10.1186/s12964-018-0284-4 (PMC6196440; doi:10.1186/s12964-018-0284-4)
Supplement: Supplementary file 2 — DEGs, and their GO and KEGG annotations. (XLSX 754 kb) [file 12964_2018_284_MOESM2_ESM.xlsx]

## Sheet: DEGs Up
ID_REF	FC ([BLEL] vs [CH])	Log FC ([BLEL] vs [CH])	FC (abs) ([BLEL] vs [CH])	Regulation ([BLEL] vs [CH])	[BLEL](normalized)	[CH](normalized)	Gene Symbol	GO_term_function
PH_hs_0041186	2.12025	1.08424	2.12025	up	0.901831	-0.182406	LRRK2	intracellular,membrane fraction,cytoplasm,microsome,trans-Golgi network,plasma membrane,synaptic vesicle,synaptosome,axon,dendrite,external side of mitochondrial outer membrane,membrane raft///nucleotide binding,GTPase activity,protein kinase activity,protein serine/threonine kinase activity,MAP kinase kinase activity,GTPase activator activity,protein binding,ATP binding,GTP binding,transferase a…
PH_hs_0041033	2.2112	1.14483	2.2112	up	0.851831	-0.292996	C1orf125
PH_hs_0041034	2.41219	1.27034	2.41219	up	0.438669	-0.831672	EPB41	actin binding,structural constituent of cytoskeleton,protein binding,phosphatidylinositol binding,spectrin binding///nucleus,cytoplasm,plasma membrane,cell cortex,spectrin,spectrin-associated cytoskeleton,extrinsic to membrane,cortical cytoskeleton,protein complex///blood circulation,actin cytoskeleton organization,cortical actin cytoskeleton organization,positive regulation of protein binding
PH_hs_0041049	2.0958	1.0675	2.0958	up	0.726092	-0.341409	MCART6	transmembrane transport///mitochondrion,mitochondrial inner membrane,membrane,integral to membrane///binding
PH_hs_0040958	2.04424	1.03157	2.04424	up	0.408538	-0.623029	ZNF585B	regulation of transcription, DNA-dependent///intracellular,nucleus///nucleic acid binding,zinc ion binding,metal ion binding
PH_hs_0041018	2.20491	1.14072	2.20491	up	0.674763	-0.465957	DOCK7	guanyl-nucleotide exchange factor activity,GTP binding,Rac GTPase binding,GTPase binding///microtubule cytoskeleton organization,multicellular organismal development,nervous system development,axonogenesis,cell differentiation,neuron projection development,activation of Rac GTPase activity,positive regulation of peptidyl-serine phosphorylation,pigmentation,establishment of neuroblast polarity///a…
PH_hs_0040811	2.5064	1.32562	2.5064	up	0.6862	-0.639418	SATB1	double-stranded DNA binding,transcription factor activity,transcription repressor activity,sequence-specific DNA binding///chromatin,nucleus,nuclear heterochromatin,nuclear matrix///negative regulation of transcription from RNA polymerase II promoter,chromatin organization,regulation of transcription, DNA-dependent,chromatin modification,histone methylation,T cell activation,CD4-positive, alpha b…
PH_hs_0040838	3.18064	1.66932	3.18064	up	1.07525	-0.594069	DKK2	extracellular region,extracellular space///multicellular organismal development,negative regulation of Wnt receptor signaling pathway
PH_hs_0040855	2.9742	1.5725	2.9742	up	0.828817	-0.743684	PSME4	proteasome complex,nucleus,nuclear speck///binding///multicellular organismal development,spermatogenesis,cell differentiation
PH_hs_0040803	3.31709	1.72992	3.31709	up	1.03792	-0.691994	VSIG1	membrane,integral to membrane
PH_hs_0040619	2.04328	1.03089	2.04328	up	0.821706	-0.20918	MXD3	regulation of transcription///nucleus///DNA binding,transcription regulator activity
PH_hs_0040528	2.29685	1.19966	2.29685	up	1.21945	0.0197887	CDC45	DNA replication checkpoint,DNA replication,DNA-dependent DNA replication initiation,cell cycle///nucleus,nucleoplasm,cytoplasm,centrosome///protein binding
PH_hs_0040542	3.53648	1.82232	3.53648	up	0.968301	-0.854014	CLEC2D	transmembrane receptor activity,binding,sugar binding///cell surface receptor linked signaling pathway///membrane fraction,plasma membrane,integral to plasma membrane
PH_hs_0040412	2.65697	1.40978	2.65697	up	0.895058	-0.514725	GATM	protein binding,glycine amidinotransferase activity,transferase activity///cytoplasm,mitochondrion,mitochondrial inner membrane,mitochondrial intermembrane space,membrane///creatine metabolic process,creatine biosynthetic process,response to oxidative stress,response to nutrient,embryonic development,response to organic substance,tissue regeneration,response to peptide hormone stimulus,response t…
PH_hs_0040414	2.44682	1.29091	2.44682	up	0.563246	-0.727664	GPR183	receptor activity,G-protein coupled receptor activity,purinergic nucleotide receptor activity, G-protein coupled///plasma membrane,integral to plasma membrane///mature B cell differentiation during immune response,immune response,humoral immune response,signal transduction,G-protein coupled receptor protein signaling pathway
PH_hs_0040465	2.17771	1.12281	2.17771	up	0.750079	-0.37273	GM2A	lipid transporter activity,phospholipase activator activity,sphingolipid activator protein activity,beta-N-acetylgalactosaminidase activity///lipid metabolic process,ganglioside catabolic process,lipid transport,learning or memory,oligosaccharide catabolic process,glycolipid catabolic process,lipid storage,sphingolipid catabolic process,neurological system process,neuromuscular process controllin…
PH_hs_0040490	2.51341	1.32965	2.51341	up	0.827351	-0.502297	CCR6	receptor activity,G-protein coupled receptor activity,chemokine receptor activity,protein binding,C-C chemokine receptor activity///plasma membrane,integral to plasma membrane///cellular component movement,chemotaxis,immune response,humoral immune response,cellular defense response,signal transduction,G-protein coupled receptor protein signaling pathway,elevation of cytosolic calcium ion concentr…
PH_hs_0040289	3.70118	1.88798	3.70118	up	1.39337	-0.494616	ADA	response to hypoxia,in utero embryonic development,trophectodermal cell differentiation,liver development,placenta development,germinal center B cell differentiation,positive regulation of germinal center formation,negative regulation of leukocyte migration,negative regulation of mature B cell apoptosis,adenosine catabolic process,deoxyadenosine catabolic process,cell adhesion,aging,nucleotide me…
PH_hs_0040322	2.27078	1.18319	2.27078	up	0.85711	-0.326079	IL1F5	cytokine activity,interleukin-1 receptor antagonist activity///extracellular region,extracellular space
PH_hs_0040329	2.38529	1.25417	2.38529	up	0.974434	-0.279732	LGMN	cytoplasm,lysosome,late endosome,intracellular membrane-bounded organelle,apical part of cell///cysteine-type endopeptidase activity,protein serine/threonine kinase activity,peptidase activity///proteolysis,negative regulation of multicellular organism growth
PH_hs_0040363	8.57059	3.09939	8.57059	up	2.27413	-0.825266	LOC100294318
PH_hs_0040185	3.73536	1.90125	3.73536	up	1.01842	-0.882829	ZBED2	DNA binding,metal ion binding
PH_hs_0040251	2.16805	1.1164	2.16805	up	0.733119	-0.383281	CEL	lipid metabolic process,triglyceride metabolic process,cholesterol catabolic process,cholesterol catabolic process,fatty acid catabolic process,lipid catabolic process,protein amino acid esterification,pancreatic juice secretion,intestinal cholesterol absorption,intestinal lipid catabolic process,ceramide catabolic process///catalytic activity,lysophospholipase activity,sterol esterase activity,s…
PH_hs_0040257	2.12842	1.08978	2.12842	up	0.454194	-0.635586	DBP	regulation of transcription from RNA polymerase II promoter,regulation of cell proliferation,rhythmic process///nucleus///transcription factor activity,RNA polymerase II transcription factor activity,sequence-specific DNA binding,protein dimerization activity
PH_hs_0040266	2.08499	1.06004	2.08499	up	0.637543	-0.422499	PKP2	heart development,cell-cell adhesion///molecular_function,binding///nucleus,nucleus,plasma membrane,cell-cell junction,adherens junction,integral to membrane,cell junction,desmosome
PH_hs_0040283	2.66858	1.41607	2.66858	up	1.62804	0.211973	BIRC5	cysteine-type endopeptidase inhibitor activity,protein binding,microtubule binding,zinc ion binding,zinc ion binding,Ran GTPase binding,tubulin binding,enzyme binding,peptidase inhibitor activity,identical protein binding,protein homodimerization activity,protein homodimerization activity,caspase inhibitor activity,metal ion binding,protein heterodimerization activity,cofactor binding,cobalt ion …
PH_hs_0040083	2.52766	1.3378	2.52766	up	0.963709	-0.374096	LMNB1	structural molecule activity,protein binding///nucleus,nuclear envelope,nuclear inner membrane,lamin filament,membrane,nuclear matrix
PH_hs_0039994	6.07889	2.60381	6.07889	up	1.85206	-0.751748	S1PR4	immune response,signal transduction,G-protein coupled receptor protein signaling pathway,activation of adenylate cyclase activity by G-protein signaling pathway,activation of phospholipase C activity,elevation of cytosolic calcium ion concentration///plasma membrane,integral to plasma membrane///lysosphingolipid and lysophosphatidic acid receptor activity,receptor activity,G-protein coupled recep…
PH_hs_0039890	2.25955	1.17603	2.25955	up	0.810117	-0.365917	LOC100132839
PH_hs_0039899	3.41652	1.77253	3.41652	up	1.37576	-0.396772	SDK2	membrane,integral to membrane///cell adhesion
PH_hs_0039907	2.01865	1.01339	2.01865	up	0.734966	-0.278422	PRKCB	nucleotide binding,chromatin binding,protein kinase C activity,protein kinase C binding,protein binding,ATP binding,zinc ion binding,transferase activity,ligand-dependent nuclear receptor transcription coactivator activity,histone kinase activity (H3-T6 specific),histone binding,metal ion binding,androgen receptor binding///nucleus,cytoplasm,cytosol,plasma membrane,plasma membrane///protein amino…
PH_hs_0039822	4.3432	2.11876	4.3432	up	0.675031	-1.44373	CCL4L1	chemokine activity///chemotaxis,inflammatory response,immune response///extracellular region,extracellular space
PH_hs_0039826	9.67735	3.27461	9.67735	up	3.08489	-0.189717	SULT1A1	cytoplasm///catecholamine metabolic process,steroid metabolic process,amine metabolic process///aryl sulfotransferase activity,sulfotransferase activity,transferase activity
PH_hs_0039838	2.13674	1.09541	2.13674	up	0.619776	-0.475639	MIR155HG
PH_hs_0039496	6.22529	2.63814	6.22529	up	2.1214	-0.51674	ZNF397OS	transcription factor activity,zinc ion binding,metal ion binding///regulation of transcription, DNA-dependent///intracellular,nucleus,nucleolus,cytoplasm
PH_hs_0039500	2.54069	1.34522	2.54069	up	0.991583	-0.353638	ST3GAL1	protein modification process,protein amino acid glycosylation///beta-galactoside alpha-2,3-sialyltransferase activity///extracellular region,Golgi apparatus,membrane,integral to membrane,integral to Golgi membrane,Golgi cisterna membrane
PH_hs_0039423	2.37272	1.24654	2.37272	up	0.494861	-0.751683	LOC100190986
PH_hs_0039153	3.24642	1.69885	3.24642	up	0.735235	-0.963613	KIAA0114
PH_hs_0039041	2.51858	1.33261	2.51858	up	0.785473	-0.547139	HIPK2	nucleotide binding,transcription corepressor activity,protein kinase activity,protein serine/threonine kinase activity,protein binding,ATP binding,transferase activity,SMAD binding,virion binding///nucleus,cytoplasm,nuclear body,nuclear body,PML body///negative regulation of transcription from RNA polymerase II promoter,protein amino acid phosphorylation,apoptosis,DNA damage response, signal tran…
PH_hs_0038919	2.71919	1.44318	2.71919	up	1.03867	-0.404512	MYCL1	DNA binding,DNA binding,transcription factor activity,protein binding///regulation of transcription, DNA-dependent///nucleus
PH_hs_0038997	7.61501	2.92885	7.61501	up	2.33612	-0.592722	C4orf40	extracellular region
PH_hs_0038668	2.26975	1.18254	2.26975	up	0.412069	-0.770467	RPSA	intracellular,nucleus,cytoplasm,cytosol,ribosome,plasma membrane,cytosolic small ribosomal subunit///translation,translational elongation,cell adhesion///structural constituent of ribosome,receptor activity,ribosome binding
PH_hs_0038528	3.77991	1.91835	3.77991	up	1.03994	-0.878412	TNIK	protein amino acid phosphorylation,response to stress,cytoskeleton organization,intracellular protein kinase cascade,activation of JNKK activity,Wnt receptor signaling pathway,protein amino acid autophosphorylation///nucleus,nucleolus,cytoplasm///nucleotide binding,protein serine/threonine kinase activity,small GTPase regulator activity,protein binding,ATP binding,transferase activity
PH_hs_0038333	3.99583	1.99849	3.99583	up	1.64531	-0.353181	CD3D	cell surface receptor linked signaling pathway,positive thymic T cell selection///transmembrane receptor activity,protein binding,protein heterodimerization activity///cytoplasm,plasma membrane,integral to membrane,T cell receptor complex,T cell receptor complex,alpha-beta T cell receptor complex
PH_hs_0038190	3.04003	1.60409	3.04003	up	0.841251	-0.762834	DTX4	cytoplasm///Notch signaling pathway///protein binding,zinc ion binding,metal ion binding
PH_hs_0038201	2.032	1.0229	2.032	up	0.523713	-0.499185	LOC441869
PH_hs_0038225	2.37583	1.24843	2.37583	up	0.892313	-0.356121	TTC22	binding
PH_hs_0038049	7.73789	2.95194	7.73789	up	2.64486	-0.307083	KIF5C	organelle organization,microtubule-based movement,motor axon guidance///cytoplasm,kinesin complex,microtubule,ciliary rootlet,neuron projection///nucleotide binding,microtubule motor activity,protein binding,ATP binding
PH_hs_0037996	2.40909	1.26849	2.40909	up	0.458498	-0.809989	ZNF714	regulation of transcription, DNA-dependent///intracellular,nucleus///DNA binding,zinc ion binding,metal ion binding
PH_hs_0037453	3.35203	1.74504	3.35203	up	1.22533	-0.519705	AGFG2	molecular_function,ARF GTPase activator activity,zinc ion binding,metal ion binding///cellular_component///biological_process,regulation of ARF GTPase activity
PH_hs_0037464	2.17323	1.11984	2.17323	up	0.563073	-0.556766	SLC38A1	sodium:amino acid symporter activity,amino acid transmembrane transporter activity,neutral amino acid transmembrane transporter activity,L-amino acid transmembrane transporter activity,symporter activity///ion transport,sodium ion transport,amino acid transport,neutral amino acid transport///plasma membrane,integral to membrane
PH_hs_0037139	13.0018	3.70064	13.0018	up	3.49215	-0.208489	C9orf69
PH_hs_0036878	2.94256	1.55707	2.94256	up	1.31269	-0.244378	PIF1	regulation of telomere maintenance,negative regulation of telomerase activity///nuclear chromosome, telomeric region,nucleus///nucleotide binding,magnesium ion binding,DNA binding,helicase activity,ATP binding,hydrolase activity,single-stranded DNA-dependent ATP-dependent DNA helicase activity,ATP-dependent 5'-3' DNA/RNA helicase activity,telomeric DNA binding,ATP-dependent 5'-3' DNA helicase act…
PH_hs_0036854	4.82158	2.2695	4.82158	up	1.33299	-0.936519	TARP
PH_hs_0036648	3.00788	1.58875	3.00788	up	0.87987	-0.708879	LOC100287081
PH_hs_0036574	2.66411	1.41365	2.66411	up	0.61912	-0.794532	FER1L4	membrane,integral to membrane
PH_hs_0036470	5.12282	2.35694	5.12282	up	0.423961	-1.93298	LOC100294459
PH_hs_0036120	4.46405	2.15835	4.46405	up	1.80747	-0.350884	TAS2R4	signal transduction,G-protein coupled receptor protein signaling pathway,response to stimulus,sensory perception of taste///plasma membrane,cilium,integral to membrane,cilium membrane///receptor activity,taste receptor activity
PH_hs_0036134	2.70984	1.43821	2.70984	up	0.614508	-0.8237	MPEG1	membrane,integral to membrane
PH_hs_0036187	2.32364	1.21639	2.32364	up	0.874999	-0.341388	C17orf104
PH_hs_0036025	2.26905	1.18209	2.26905	up	0.8165	-0.365586	AURKB	cytokinesis,protein amino acid phosphorylation,cell cycle,mitosis,protein localization to kinetochore///nucleotide binding,protein serine/threonine kinase activity,protein binding,ATP binding,transferase activity,metal ion binding///condensed chromosome, centromeric region,condensed nuclear chromosome, centromeric region,nucleus,chromosome,cytoplasm,spindle,cytoskeleton,midbody,chromosome passeng…
PH_hs_0036038	2.69875	1.43229	2.69875	up	1.06835	-0.36394	BTLA	plasma membrane,integral to plasma membrane,external side of plasma membrane///immune response-regulating cell surface receptor signaling pathway,negative regulation of B cell proliferation,negative regulation of alpha-beta T cell proliferation///receptor activity,protein binding
PH_hs_0036082	2.89484	1.53348	2.89484	up	1.16602	-0.367466	HIST1H3J
PH_hs_0035913	2.14641	1.10193	2.14641	up	0.797034	-0.304895	MFSD2B	membrane,integral to membrane///transport
PH_hs_0035922	6.85032	2.77617	6.85032	up	0.975234	-1.80094	HLA-DRA	antigen processing and presentation of peptide or polysaccharide antigen via MHC class II,immune response///lysosome,lysosomal membrane,endosome,endoplasmic reticulum,endoplasmic reticulum membrane,Golgi apparatus,plasma membrane,plasma membrane,integral to plasma membrane,endosome membrane,MHC class II protein complex///MHC class II receptor activity
PH_hs_0035924	2.03669	1.02622	2.03669	up	0.60797	-0.418254	SLC39A4	ion transport,zinc ion transport,cellular zinc ion homeostasis,metal ion transport,transmembrane transport///endosome,plasma membrane,integral to membrane,cytoplasmic membrane-bounded vesicle,apical plasma membrane,recycling endosome membrane///zinc ion transmembrane transporter activity,metal ion transmembrane transporter activity
PH_hs_0035941	45.6695	5.51316	45.6695	up	5.40471	-0.108449	C11orf59	plasma membrane
PH_hs_0035960	3.00561	1.58766	3.00561	up	1.16447	-0.42319	GINS2	DNA replication///nucleus///protein binding
PH_hs_0035984	2.76373	1.46662	2.76373	up	1.20677	-0.25985	PPP1R1A	carbohydrate metabolic process,glycogen metabolic process,signal transduction///protein serine/threonine phosphatase inhibitor activity,protein binding
PH_hs_0035985	2.00483	1.00348	2.00483	up	0.576673	-0.426807	TREM2	receptor activity///extracellular region,plasma membrane,integral to membrane///humoral immune response
PH_hs_0035847	10.5001	3.39233	10.5001	up	1.68532	-1.70701	LOC100294494
PH_hs_0035850	2.54665	1.3486	2.54665	up	0.890308	-0.458291	FAM18A	membrane,integral to membrane
PH_hs_0035851	4.59964	2.20152	4.59964	up	1.15112	-1.0504	MS4A6A	membrane,integral to membrane///receptor activity
PH_hs_0035856	2.17531	1.12122	2.17531	up	0.921025	-0.200198	GPR39	plasma membrane,integral to plasma membrane///signal transduction,G-protein coupled receptor protein signaling pathway///receptor activity,G-protein coupled receptor activity,metal ion binding
PH_hs_0035888	2.96449	1.56779	2.96449	up	0.883631	-0.684155	C2orf88	extracellular region
PH_hs_0035889	5.12048	2.35628	5.12048	up	1.01266	-1.34362	FAM65B	multicellular organismal development,muscle organ development,cell differentiation///cytoplasm,mitochondrion,cytoskeleton,filopodium///binding
PH_hs_0035896	4.23768	2.08328	4.23768	up	1.14332	-0.939954	BCAS1	cytoplasm///protein binding
PH_hs_0035697	5.52168	2.46511	5.52168	up	1.78528	-0.679825	IL21R	natural killer cell activation///membrane,integral to membrane///interleukin-21 receptor activity,receptor activity
PH_hs_0035709	4.93293	2.30245	4.93293	up	1.44704	-0.855411	C10orf81
PH_hs_0035718	3.84878	1.9444	3.84878	up	0.756825	-1.18758	RBP5	cytoplasm///transporter activity,retinoid binding,lipid binding,retinal binding,retinol binding///transport
PH_hs_0035723	6.63678	2.73048	6.63678	up	1.76116	-0.969321	HTN3	protein binding,metal ion binding///biomineral formation,killing of cells of another organism,defense response to bacterium,defense response to fungus///extracellular region
PH_hs_0035753	3.08149	1.62363	3.08149	up	1.11354	-0.510087	SIGLEC15	membrane,integral to membrane
PH_hs_0035766	5.25659	2.39413	5.25659	up	2.26161	-0.132519	LOC284749
PH_hs_0035780	4.15826	2.05598	4.15826	up	1.34554	-0.710439	C14orf64
PH_hs_0035614	11.8028	3.56106	11.8028	up	3.39995	-0.161116	RC3H1	cytoplasm///RNA binding,protein binding,zinc ion binding,metal ion binding///negative regulation of T-helper cell differentiation
PH_hs_0035630	4.27294	2.09523	4.27294	up	1.93554	-0.159691	TK1	cytoplasm///nucleotide binding,thymidine kinase activity,ATP binding,kinase activity,transferase activity///nucleobase, nucleoside, nucleotide and nucleic acid metabolic process,DNA replication
PH_hs_0035665	3.39416	1.76306	3.39416	up	0.95829	-0.804766	CCDC88C	insoluble fraction///regulation of protein amino acid phosphorylation,Wnt receptor signaling pathway,protein destabilization,protein homooligomerization///PDZ domain binding,protein self-association
PH_hs_0035496	3.95415	1.98337	3.95415	up	0.879869	-1.1035	PTPN22	cytoplasm///protein amino acid dephosphorylation,signal transduction,negative regulation of T cell receptor signaling pathway///protein tyrosine phosphatase activity,protein binding,hydrolase activity
PH_hs_0035502	3.16904	1.66405	3.16904	up	1.13314	-0.530909	ESCO2	DNA repair,cell cycle///damaged DNA binding,DNA-directed DNA polymerase activity,acyltransferase activity,transferase activity,metal ion binding///nucleus
PH_hs_0035556	2.93009	1.55094	2.93009	up	0.886974	-0.663969	TFEC	transcription factor activity,transcription coactivator activity,transcription corepressor activity///nucleus///regulation of transcription, DNA-dependent,cellular response to heat
PH_hs_0035561	2.91015	1.54109	2.91015	up	1.01848	-0.522613	CTSC	lysosome,endoplasmic reticulum,Golgi apparatus///cysteine-type endopeptidase activity,peptidase activity,chloride ion binding,identical protein binding,protein self-association///proteolysis,immune response,aging,response to organic substance
PH_hs_0035577	3.27076	1.70962	3.27076	up	1.51802	-0.191606	HIST1H2BJ	DNA binding,protein binding///nucleosome assembly,defense response to bacterium///nucleosome,nucleus,chromosome
PH_hs_0035580	2.4301	1.28102	2.4301	up	0.84983	-0.431186	C1orf97
PH_hs_0035585	2.72235	1.44485	2.72235	up	0.800296	-0.644556	CARD9	response to fungus,response to muramyl dipeptide,positive regulation of interleukin-6 production,positive regulation of tumor necrosis factor production,positive regulation of stress-activated MAPK cascade,response to drug,regulation of tumor necrosis factor biosynthetic process,regulation of apoptosis,positive regulation of I-kappaB kinase/NF-kappaB cascade,response to exogenous dsRNA,regulation…
PH_hs_0035428	2.19712	1.13562	2.19712	up	0.360956	-0.77466	BEX5	cytoplasm
PH_hs_0035431	6.99737	2.80681	6.99737	up	1.81598	-0.990836	CLEC10A	binding,sugar binding///endocytosis,innate immune response///plasma membrane,integral to membrane
PH_hs_0035435	2.41217	1.27033	2.41217	up	0.874252	-0.396083	SLC30A1	zinc ion transmembrane transporter activity,cation transmembrane transporter activity,calcium channel inhibitor activity///in utero embryonic development,cation transport,zinc ion transport,cellular calcium ion homeostasis,cellular zinc ion homeostasis,regulation of metal ion transport,negative regulation of neurotransmitter secretion,transmembrane transport,cadmium ion transmembrane transport,ne…
PH_hs_0035436	4.8324	2.27274	4.8324	up	1.93508	-0.337657	HMGCS2	hydroxymethylglutaryl-CoA synthase activity,transferase activity///mitochondrion,mitochondrial inner membrane,mitochondrial matrix///cholesterol biosynthetic process,response to nutrient,metabolic process,isoprenoid biosynthetic process,response to drug,response to peptide hormone stimulus
PH_hs_0035448	4.00279	2.00101	4.00279	up	1.74514	-0.255861	PRB4	biological_process///extracellular region///molecular_function
PH_hs_0035478	3.0121	1.59077	3.0121	up	1.28112	-0.309644	CAPG	protein complex assembly,cell projection assembly,barbed-end actin filament capping///nucleus,nucleolus,cytoplasm,F-actin capping protein complex,nuclear membrane,melanosome///actin binding
PH_hs_0035290	2.00336	1.00242	2.00336	up	0.704977	-0.297443	FCGR1C	receptor activity,IgG binding///plasma membrane,integral to membrane
PH_hs_0035298	10.231	3.35488	10.231	up	1.48715	-1.86773	NCF1B	response to yeast,leukocyte mediated cytotoxicity,respiratory burst involved in defense response,leukotriene metabolic process,apoptosis,inflammatory response,cellular defense response,cell communication,cell proliferation,superoxide anion generation,negative regulation of smooth muscle contraction,hydrogen peroxide biosynthetic process,neutrophil mediated killing of gram-positive bacterium,neutr…
PH_hs_0035312	14.2453	3.83241	14.2453	up	1.93268	-1.89973	CD48	antigen binding,protein binding,eukaryotic cell surface binding///defense response,signal transduction,T cell activation,mast cell activation,response to protein stimulus///plasma membrane,integral to plasma membrane,external side of plasma membrane,protein complex,membrane raft,anchored to plasma membrane
PH_hs_0035316	4.19058	2.06715	4.19058	up	1.85563	-0.211516	CENPA	establishment of mitotic spindle orientation,nucleosome assembly,interspecies interaction between organisms,kinetochore assembly,protein localization to chromosome, centromeric region///chromosome, centromeric region,condensed nuclear chromosome kinetochore,condensed nuclear chromosome, centromeric region,nucleosome,inner kinetochore of condensed chromosome,nucleus,chromosome///DNA binding,chroma…
PH_hs_0035331	2.05973	1.04246	2.05973	up	0.788538	-0.253918	SPAG16	nucleus,cytoplasm,cytoskeleton,microtubule,cilium,flagellum,flagellar axoneme///protein binding///spermatogenesis,cell projection organization
PH_hs_0035340	33.6343	5.07186	33.6343	up	4.91229	-0.159576	TBC1D7	regulation of Rab GTPase activity///GTPase activator activity,Rab GTPase activator activity///intracellular
PH_hs_0035341	6.04435	2.59559	6.04435	up	1.38093	-1.21466	C1QB	protein homodimerization activity///extracellular region,complement component C1 complex///complement activation,complement activation, classical pathway,brain development,aging,response to organic substance,innate immune response,response to glucocorticoid stimulus
PH_hs_0035362	2.02716	1.01946	2.02716	up	0.682511	-0.336949	ACSL6	nucleus,mitochondrion,mitochondrial outer membrane,peroxisome,peroxisomal membrane,endoplasmic reticulum,endoplasmic reticulum membrane,microsome,plasma membrane,integral to membrane///nucleotide binding,long-chain fatty acid-CoA ligase activity,protein binding,ATP binding,ligase activity///response to hypoxia,long-chain fatty acid metabolic process,lipid metabolic process,acyl-CoA metabolic proc…
PH_hs_0035368	2.50854	1.32685	2.50854	up	1.03249	-0.294352	SH3TC2	binding
PH_hs_0034973	4.38706	2.13326	4.38706	up	1.16965	-0.963607	FOLR2	folic acid transport///extracellular region,membrane fraction,plasma membrane,anchored to membrane///receptor activity,folic acid binding
PH_hs_0034997	2.13624	1.09508	2.13624	up	0.763707	-0.331368	FAM96A	biological_process///cellular_component///molecular_function
PH_hs_0034863	3.13752	1.64963	3.13752	up	0.779765	-0.869862	LILRB1	receptor activity,protein phosphatase 1 binding///response to virus///plasma membrane,integral to membrane
PH_hs_0034896	2.12828	1.08969	2.12828	up	0.668946	-0.42074	MGC16384
PH_hs_0034923	4.63627	2.21296	4.63627	up	1.93991	-0.273052	FOLH1	carboxypeptidase activity,peptidase activity,metallopeptidase activity,dipeptidase activity,metal ion binding///proteolysis///membrane fraction,cytoplasm,plasma membrane,integral to plasma membrane,membrane
PH_hs_0034953	2.44665	1.29081	2.44665	up	0.954509	-0.336301	AQP12B	transporter activity///membrane,integral to membrane///transport
PH_hs_0034759	2.19472	1.13404	2.19472	up	0.750205	-0.383831	HIST1H4E
PH_hs_0034774	2.15	1.10434	2.15	up	0.603861	-0.500477	OR13A1	signal transduction,G-protein coupled receptor protein signaling pathway,sensory perception of smell,response to stimulus///plasma membrane,integral to membrane///receptor activity,olfactory receptor activity
PH_hs_0034656	2.52071	1.33383	2.52071	up	1.00471	-0.32912	ORM2	regulation of immune system process,acute-phase response///binding///extracellular region,extracellular space
PH_hs_0034663	6.279	2.65054	6.279	up	2.15814	-0.492392	RORC	regulation of transcription, DNA-dependent///nucleus///DNA binding,transcription factor activity,steroid hormone receptor activity,ligand-dependent nuclear receptor activity,zinc ion binding,sequence-specific DNA binding,metal ion binding
PH_hs_0034665	2.92717	1.54951	2.92717	up	0.945651	-0.603856	MMP25	metalloendopeptidase activity,calcium ion binding,peptidase activity,zinc ion binding///proteolysis,inflammatory response,metabolic process///extracellular region,proteinaceous extracellular matrix,plasma membrane,cell surface,membrane,anchored to membrane
PH_hs_0034670	4.03234	2.01162	4.03234	up	1.52331	-0.488311	CEACAM21	membrane,integral to membrane
PH_hs_0034684	7.71152	2.94702	7.71152	up	1.65439	-1.29262	HIST1H2BG
PH_hs_0034693	2.74666	1.45768	2.74666	up	0.811336	-0.646343	GGTLC2	gamma-glutamyltransferase activity///glutathione biosynthetic process///cellular_component
PH_hs_0034699	2.20295	1.13944	2.20295	up	0.283712	-0.855723	LOC441869
PH_hs_0034550	2.03907	1.02791	2.03907	up	0.833851	-0.194062	PRB4	biological_process///extracellular region///molecular_function
PH_hs_0034579	2.10655	1.07488	2.10655	up	0.826103	-0.248776	TMPRSS11F	serine-type endopeptidase activity,peptidase activity///proteolysis///extracellular region,integral to plasma membrane,membrane
PH_hs_0034436	23.0256	4.52517	23.0256	up	4.35934	-0.165829	NCRNA00175
PH_hs_0034480	6.30723	2.65701	6.30723	up	0.73412	-1.92289	LOC100294276
PH_hs_0034344	5.36238	2.42287	5.36238	up	1.86154	-0.561333	PRB4	biological_process///extracellular region///molecular_function
PH_hs_0034255	33.5272	5.06726	33.5272	up	3.196	-1.87126	SMR3B	biological_process///extracellular region,extracellular space///molecular_function
PH_hs_0034268	5.24662	2.39139	5.24662	up	1.99582	-0.395572	HP	proteolysis,cellular iron ion homeostasis,defense response///extracellular region///catalytic activity,serine-type endopeptidase activity,hemoglobin binding
PH_hs_0034304	2.23021	1.15718	2.23021	up	0.851282	-0.3059	TRANK1	DNA binding,ATP-dependent DNA helicase activity,binding,ATP binding///DNA repair
PH_hs_0034136	4.77999	2.25701	4.77999	up	1.72397	-0.533037	LAT	immune response,signal transduction,integrin-mediated signaling pathway,Ras protein signal transduction,calcium-mediated signaling,intracellular signaling pathway,mast cell degranulation,regulation of T cell activation///immunological synapse,plasma membrane,integral to membrane,membrane raft///SH3/SH2 adaptor activity,protein binding
PH_hs_0034149	2.93549	1.5536	2.93549	up	0.786625	-0.766976	LOC100288166
PH_hs_0034154	2.37127	1.24566	2.37127	up	0.702538	-0.543124	EBI3	humoral immune response,T-helper 1 type immune response,positive regulation of interferon-gamma biosynthetic process,positive regulation of alpha-beta T cell proliferation///extracellular region,extracellular space,plasma membrane///cytokine receptor activity,cytokine activity,protein binding,interleukin-27 receptor binding
PH_hs_0034155	2.20895	1.14336	2.20895	up	0.899596	-0.243763	LRRC8E	membrane,integral to membrane///protein binding
PH_hs_0034181	5.54893	2.47221	5.54893	up	1.06457	-1.40765	IL10RA	cytoplasm,plasma membrane,integral to membrane///blood coagulation,response to lipopolysaccharide///signal transducer activity,receptor activity,interleukin-10 receptor activity,protein binding
PH_hs_0034077	4.99982	2.32187	4.99982	up	1.07163	-1.25025	CCL5	extracellular region,extracellular space,soluble fraction,cytoplasm///chronic inflammatory response,cellular calcium ion homeostasis,exocytosis,cellular component movement,chemotaxis,inflammatory response,immune response,cellular defense response,response to oxidative stress,cell adhesion,signal transduction,cell-cell signaling,aging,response to virus,positive regulation of fever,response to lipo…
PH_hs_0034104	4.10805	2.03845	4.10805	up	1.11807	-0.920386	XCL2	chemokine activity///chemotaxis,immune response,signal transduction,blood circulation///extracellular region,extracellular space
PH_hs_0033919	2.87853	1.52533	2.87853	up	0.761043	-0.764289	GGTLC2	gamma-glutamyltransferase activity///glutathione biosynthetic process///cellular_component
PH_hs_0033929	3.67818	1.87899	3.67818	up	0.627704	-1.25129	MCOLN2	membrane,integral to membrane///ion channel activity///ion transport
PH_hs_0033987	3.86709	1.95125	3.86709	up	0.811863	-1.13938	PDPN	ruffle,plasma membrane,integral to plasma membrane,apical plasma membrane,lamellipodium,filopodium,lamellipodium membrane,filopodium membrane,microvillus membrane,ruffle membrane///water transmembrane transporter activity,folic acid transporter activity,amino acid transmembrane transporter activity,water channel activity///cell morphogenesis,lymphangiogenesis,prostaglandin metabolic process,water…
PH_hs_0033886	2.45252	1.29427	2.45252	up	1.00473	-0.289539	HIST1H2BF
PH_hs_0033890	3.31807	1.73034	3.31807	up	0.309984	-1.42036	NKX2-4	regulation of transcription, DNA-dependent,multicellular organismal development,biological_process///cellular_component,nucleus///molecular_function,transcription factor activity,sequence-specific DNA binding
PH_hs_0033694	5.21745	2.38335	5.21745	up	1.96137	-0.421975	FMO6P
PH_hs_0033715	2.01095	1.00788	2.01095	up	0.603098	-0.404778	UNC93B1	intracellular protein transport,response to virus,toll-like receptor 3 signaling pathway,toll-like receptor 7 signaling pathway,toll-like receptor 9 signaling pathway,innate immune response///lysosome,endosome,endoplasmic reticulum,endoplasmic reticulum membrane,membrane,integral to membrane,cytoplasmic vesicle,early phagosome
PH_hs_0033722	2.5818	1.36838	2.5818	up	1.03969	-0.328686	C6orf132
PH_hs_0033753	4.39761	2.13672	4.39761	up	1.03172	-1.105	ZC3H12D	nucleic acid binding,endonuclease activity,zinc ion binding,hydrolase activity,metal ion binding
PH_hs_0033777	2.51757	1.33203	2.51757	up	0.6648	-0.667231	PABPC3	cytoplasm///nucleotide binding,RNA binding,poly(A) RNA binding///mRNA metabolic process
PH_hs_0033480	2.06633	1.04707	2.06633	up	0.6841	-0.362971	CILP	negative regulation of insulin-like growth factor receptor signaling pathway///extracellular region,proteinaceous extracellular matrix,extracellular space,extracellular matrix part///alkaline phosphatase activity,nucleotide diphosphatase activity
PH_hs_0033488	13.1431	3.71624	13.1431	up	2.76684	-0.9494	LRRC26	cytoplasm,cytoskeleton,membrane,integral to membrane///protein binding
PH_hs_0033494	8.19921	3.03548	8.19921	up	1.30933	-1.72616	NCKAP1L	membrane fraction,plasma membrane,integral to plasma membrane
PH_hs_0033567	4.75796	2.25034	4.75796	up	1.16445	-1.0859	RINL	GTPase activator activity
PH_hs_0033397	2.4265	1.27888	2.4265	up	0.588774	-0.690102	CHCHD7	mitochondrion
PH_hs_0033400	2.87623	1.52418	2.87623	up	0.788782	-0.735399	SYTL3	protein binding,zinc ion binding,Rab GTPase binding///endomembrane system,membrane///intracellular protein transport
PH_hs_0033407	4.55557	2.18763	4.55557	up	0.670038	-1.5176	MAP3K9	nucleotide binding,protein serine/threonine kinase activity,JUN kinase kinase kinase activity,MAP kinase kinase activity,ATP binding,transferase activity,protein homodimerization activity///protein amino acid phosphorylation,protein amino acid phosphorylation,activation of JUN kinase activity,protein amino acid autophosphorylation///cellular_component
PH_hs_0033411	44.4613	5.47448	44.4613	up	1.95429	-3.52019	LTF	serine-type endopeptidase activity,protein binding,ferric iron binding,heparin binding,peptidase activity,metal ion binding///ion transport,iron ion transport,cellular iron ion homeostasis,humoral immune response,defense response to bacterium///extracellular region,cytoplasm,secretory granule
PH_hs_0033418	2.61198	1.38514	2.61198	up	1.21577	-0.169368	C1orf168
PH_hs_0033427	2.0807	1.05707	2.0807	up	0.619128	-0.437941	TPST2	Golgi membrane,membrane fraction,endoplasmic reticulum,Golgi apparatus,membrane,integral to membrane///protein-tyrosine sulfotransferase activity,transferase activity///peptidyl-tyrosine sulfation
PH_hs_0033456	4.73722	2.24404	4.73722	up	0.668046	-1.576	CMTM7	cytokine activity///chemotaxis///extracellular space,membrane,integral to membrane
PH_hs_0033460	2.35589	1.23627	2.35589	up	0.878279	-0.357991	ORAI2	membrane,integral to membrane///protein binding
PH_hs_0033470	2.49192	1.31726	2.49192	up	0.73195	-0.585309	APOBEC3D	zinc ion binding,hydrolase activity,hydrolase activity, acting on carbon-nitrogen (but not peptide) bonds, in cyclic amidines,metal ion binding
PH_hs_0033271	11.4616	3.51874	11.4616	up	2.04787	-1.47086	TIGIT	negative regulation of interleukin-12 production,positive regulation of interleukin-10 production,negative regulation of T cell activation///plasma membrane,cell surface,integral to membrane///protein binding
PH_hs_0033291	8.02007	3.00361	8.02007	up	1.8495	-1.15411	PIK3CD	protein amino acid phosphorylation,signal transduction,phosphoinositide phosphorylation,phosphoinositide-mediated signaling///phosphoinositide 3-kinase complex///nucleotide binding,inositol or phosphatidylinositol kinase activity,protein binding,ATP binding,1-phosphatidylinositol-3-kinase activity,transferase activity,phosphotransferase activity, alcohol group as acceptor,phosphatidylinositol-4,5…
PH_hs_0033183	2.18671	1.12876	2.18671	up	0.912816	-0.215949	CHAF1A	nucleus,chromatin assembly complex,SWI/SNF-type complex///DNA replication,DNA repair,DNA replication-dependent nucleosome assembly,protein complex assembly,cell cycle,regulation of transcription///chromatin binding,protein binding,unfolded protein binding,chromo shadow domain binding
PH_hs_0033184	7.0852	2.82481	7.0852	up	1.34014	-1.48467	PRKCQ	regulation of cell growth,response to hypoxia,protein amino acid phosphorylation,membrane protein ectodomain proteolysis,aging,response to heat,response to glucose stimulus,regulation of G2/M transition of mitotic cell cycle,response to organic cyclic substance,regulation of vasoconstriction,intracellular signaling pathway,neuron differentiation,response to insulin stimulus,positive regulation of…
PH_hs_0033196	5.58764	2.48224	5.58764	up	2.16199	-0.320254	MSLN	cell adhesion///extracellular region,Golgi apparatus,plasma membrane,membrane,anchored to membrane
PH_hs_0033243	9.92092	3.31047	9.92092	up	1.60449	-1.70599	CORO1A	immunological synapse,phagocytic cup,nucleus,cytoplasm,plasma membrane,cell cortex,lamellipodium,phagocytic vesicle membrane,cortical actin cytoskeleton,cytoplasmic vesicle,filamentous actin,protein complex,phagocytic vesicle///protein binding,protein C-terminus binding,cytoskeletal protein binding,protein homodimerization activity,phosphoinositide 3-kinase binding,actin filament binding///phagol…
PH_hs_0033073	2.83075	1.50119	2.83075	up	0.76461	-0.736575	BMF	acrosomal vesicle,cytoplasm,cytosol,plasma membrane,myosin complex///apoptosis,regulation of apoptosis///protein binding
PH_hs_0033086	4.22126	2.07767	4.22126	up	1.28539	-0.792287	KLRK1	stimulatory C-type lectin receptor signaling pathway,signal transduction,natural killer cell activation,T cell costimulation,positive regulation of interferon-gamma production,positive regulation of nitric oxide biosynthetic process,positive regulation of natural killer cell mediated cytotoxicity///integral to plasma membrane,external side of plasma membrane,membrane,integral to membrane///recept…
PH_hs_0033092	2.43559	1.28427	2.43559	up	0.669799	-0.614472	GPNMB	integral to plasma membrane,membrane,integral to membrane,cytoplasmic membrane-bounded vesicle,melanosome///osteoblast differentiation,cell adhesion,negative regulation of cell proliferation,bone mineralization///integrin binding,heparin binding
PH_hs_0033112	5.03752	2.33271	5.03752	up	0.991215	-1.3415	BEX1	nucleus,cytoplasm///multicellular organismal development,nervous system development,cell differentiation
PH_hs_0033113	8.72321	3.12486	8.72321	up	0.913403	-2.21146	SP140	nucleus,nuclear envelope,nucleoplasm,nucleolus,cytoplasm///transcription factor activity,protein binding,zinc ion binding,metal ion binding///defense response
PH_hs_0033124	2.76601	1.46781	2.76601	up	0.955222	-0.512585	LY9	membrane,integral to membrane///cell adhesion,immunoglobulin mediated immune response///molecular_function
PH_hs_0033136	4.62731	2.21017	4.62731	up	1.3454	-0.864775	CD8B	extracellular region,early endosome,plasma membrane,integral to plasma membrane,T cell receptor complex///immune response,transmembrane receptor protein tyrosine kinase signaling pathway,T cell activation,regulation of defense response to virus by virus///protein binding,coreceptor activity,MHC class I protein binding
PH_hs_0032977	2.33306	1.22222	2.33306	up	0.624369	-0.597852	FGD2	ruffle,intracellular,nucleus,cytoplasm,Golgi apparatus,cytosol,cytoskeleton,plasma membrane,lamellipodium,early endosome membrane,ruffle membrane///guanyl-nucleotide exchange factor activity,guanyl-nucleotide exchange factor activity,Rho guanyl-nucleotide exchange factor activity,zinc ion binding,small GTPase binding,metal ion binding///apoptosis,cytoskeleton organization,regulation of cell shape…
PH_hs_0033045	13.9674	3.80399	13.9674	up	1.76544	-2.03855	IGJ	antigen binding///immune response///extracellular region
PH_hs_0032851	2.03104	1.02222	2.03104	up	0.92445	-0.0977684	WNK1	positive regulation of systemic arterial blood pressure,protein amino acid phosphorylation,ion transport,intracellular protein kinase cascade,neuron development,regulation of cellular process///cellular_component,extracellular region,soluble fraction,cytoplasm,vesicular fraction///nucleotide binding,molecular_function,protein serine/threonine kinase activity,protein kinase inhibitor activity,prot…
PH_hs_0032873	5.70034	2.51105	5.70034	up	1.48735	-1.0237	RUNDC2C
PH_hs_0032899	2.69579	1.43071	2.69579	up	0.874706	-0.556002	SP5	regulation of transcription///intracellular,nucleus///DNA binding,zinc ion binding,metal ion binding
PH_hs_0032901	2.12688	1.08874	2.12688	up	0.417355	-0.671385	QRFPR	receptor activity,G-protein coupled receptor activity,neuropeptide Y receptor activity///signal transduction,G-protein coupled receptor protein signaling pathway///plasma membrane,integral to membrane
PH_hs_0032915	2.18081	1.12486	2.18081	up	0.867361	-0.257503	C8orf80	nucleotide binding,GTPase activity,GTP binding,hydrolase activity///nucleus
PH_hs_0032764	2.18575	1.12813	2.18575	up	0.647634	-0.480494	HIST3H2A	nucleosome assembly///DNA binding///nucleosome,nucleus,chromosome
PH_hs_0032773	2.59931	1.37813	2.59931	up	0.832506	-0.545622	DSP	cornified envelope,cytoplasm,mitochondrion,plasma membrane,fascia adherens,basolateral plasma membrane,cell junction,desmosome///epidermis development,cell-cell adhesion,peptide cross-linking,keratinocyte differentiation,adherens junction organization,wound healing,skin development///structural molecule activity,structural constituent of cytoskeleton,protein binding,protein binding, bridging
PH_hs_0032775	3.66311	1.87307	3.66311	up	0.868206	-1.00486	FAM102A
PH_hs_0032795	2.13924	1.0971	2.13924	up	0.663888	-0.433213	ATP6V0E2	membrane,integral to membrane,proton-transporting V-type ATPase, V0 domain///ion transport,vacuolar acidification,ATP synthesis coupled proton transport,ATP hydrolysis coupled proton transport,proton transport,cell growth///hydrogen ion transmembrane transporter activity,hydrolase activity,ATPase activity, coupled to transmembrane movement of ions
PH_hs_0032797	6.49611	2.69958	6.49611	up	1.7435	-0.95608	NLRP4	nucleotide binding,protein binding,ATP binding
PH_hs_0032799	8.50774	3.08878	8.50774	up	3.06084	-0.0279359	OR8B8	signal transduction,G-protein coupled receptor protein signaling pathway,sensory perception of smell,response to stimulus///plasma membrane,integral to membrane///receptor activity,olfactory receptor activity
PH_hs_0032802	3.20921	1.68222	3.20921	up	0.727285	-0.954935	GGTLC2	gamma-glutamyltransferase activity///glutathione biosynthetic process///cellular_component
PH_hs_0032807	2.14544	1.10127	2.14544	up	0.805881	-0.295392	SLC38A10	membrane,integral to membrane///ion transport,sodium ion transport,amino acid transport
PH_hs_0032822	4.94122	2.30487	4.94122	up	1.26598	-1.03889	ANKRD58
PH_hs_0032835	2.39875	1.26229	2.39875	up	0.878918	-0.383368	YDJC
PH_hs_0032648	21.7624	4.44377	21.7624	up	0.728914	-3.71485	C4orf7	extracellular region
PH_hs_0032650	3.8008	1.9263	3.8008	up	1.04271	-0.883594	IKBKE	protein amino acid phosphorylation,immune response,positive regulation of I-kappaB kinase/NF-kappaB cascade///nucleotide binding,NF-kappaB-inducing kinase activity,protein binding,ATP binding,IkappaB kinase activity,transferase activity///cytoplasm,endosome membrane
PH_hs_0032654	2.57137	1.36254	2.57137	up	0.72909	-0.633448	SYVN1	nucleus,nucleolus,endoplasmic reticulum,endoplasmic reticulum membrane,membrane,integral to membrane///response to stress,ER-associated protein catabolic process///protein binding,zinc ion binding,ligase activity,acid-amino acid ligase activity,metal ion binding
PH_hs_0032657	2.29507	1.19854	2.29507	up	0.675434	-0.523105	P2RX4	tissue homeostasis,regulation of sodium ion transport,transport,ion transport,response to stress,signal transduction,regulation of blood pressure,positive regulation of calcium ion transport into cytosol,positive regulation of calcium ion transport into cytosol,negative regulation of cardiac muscle hypertrophy,regulation of action potential in neuron,sensory perception of pain,positive regulation…
PH_hs_0032724	2.15469	1.10748	2.15469	up	1.21152	0.10404	RHPN2	intracellular,cytoplasm,perinuclear region of cytoplasm///signal transduction///protein binding
PH_hs_0032569	2.21776	1.14911	2.21776	up	0.729153	-0.419953	CABLES2	protein binding,cyclin-dependent protein kinase regulator activity///regulation of cell division,regulation of cell cycle
PH_hs_0032571	2.61135	1.3848	2.61135	up	0.619345	-0.76545	PAPLN	metalloendopeptidase activity,serine-type endopeptidase inhibitor activity,peptidase activity,zinc ion binding,peptidase inhibitor activity///extracellular region,basement membrane
PH_hs_0032575	3.77509	1.91651	3.77509	up	0.525359	-1.39115	CCR1	receptor activity,G-protein coupled receptor activity,chemokine receptor activity,protein binding,C-C chemokine receptor activity///chemotaxis,inflammatory response,immune response,cell adhesion,signal transduction,cell surface receptor linked signaling pathway,G-protein signaling, coupled to cyclic nucleotide second messenger,elevation of cytosolic calcium ion concentration,cell-cell signaling,r…
PH_hs_0032593	2.22323	1.15266	2.22323	up	0.526289	-0.626367	LILRB5	membrane,integral to membrane///defense response,cell surface receptor linked signaling pathway///transmembrane receptor activity
PH_hs_0032594	3.62894	1.85955	3.62894	up	1.56083	-0.29872	ERBB3	extracellular region,extracellular space,nucleus,plasma membrane,integral to plasma membrane,basolateral plasma membrane,apical plasma membrane,lateral plasma membrane,receptor complex,postsynaptic membrane///protein amino acid phosphorylation,negative regulation of cell adhesion,signal transduction,transmembrane receptor protein tyrosine kinase signaling pathway,axonogenesis,peripheral nervous s…
PH_hs_0032608	2.38876	1.25626	2.38876	up	0.833743	-0.422519	RELB	regulation of transcription, DNA-dependent,positive regulation of gene expression,antigen processing and presentation,myeloid dendritic cell differentiation,T-helper 1 cell differentiation///transcription factor activity,transcription corepressor activity,protein binding///nucleus,cytosol
PH_hs_0032630	2.85354	1.51275	2.85354	up	0.753687	-0.759065	LSR	nucleus,nucleolus,cytoplasm,Golgi apparatus,plasma membrane,plasma membrane,integral to membrane,very-low-density lipoprotein particle,low-density lipoprotein particle,chylomicron///liver development,embryonic development,regulation of lipid metabolic process///receptor activity
PH_hs_0032485	2.10555	1.0742	2.10555	up	0.819603	-0.254595	PRB4	biological_process///extracellular region///molecular_function
PH_hs_0032495	3.62871	1.85946	3.62871	up	1.25808	-0.601379	FBXO6	glycoprotein binding,ubiquitin-protein ligase activity,protein binding,carbohydrate binding///cytoplasm,SCF ubiquitin ligase complex///DNA damage checkpoint,DNA repair,proteolysis,glycoprotein catabolic process,response to unfolded protein,protein catabolic process,ER-associated protein catabolic process,SCF-dependent proteasomal ubiquitin-dependent protein catabolic process
PH_hs_0032508	3.69469	1.88546	3.69469	up	0.96367	-0.921785	C1orf162	membrane,integral to membrane
PH_hs_0032523	3.86056	1.94881	3.86056	up	1.45204	-0.496774	S100A14	response to lipopolysaccharide,toll-like receptor 4 signaling pathway,defense response to bacterium,calcium ion homeostasis,positive regulation of granulocyte chemotaxis,positive regulation of monocyte chemotaxis///cytoplasm,perinuclear region of cytoplasm///calcium ion binding,chemokine receptor binding
PH_hs_0032370	11.0528	3.46635	11.0528	up	1.74703	-1.71931	CD22	plasma membrane,integral to plasma membrane,external side of plasma membrane///protein binding,sugar binding///cell adhesion
PH_hs_0032411	3.35089	1.74454	3.35089	up	0.363797	-1.38075	SIDT1	membrane,integral to membrane
PH_hs_0032422	3.43358	1.77971	3.43358	up	1.14419	-0.635526	SIGLEC7	cell adhesion///integral to plasma membrane,membrane///receptor activity,sugar binding
PH_hs_0032423	2.74559	1.45712	2.74559	up	1.2714	-0.185715	ATP1B1	plasma membrane,sodium:potassium-exchanging ATPase complex,caveola,integral to membrane,basolateral plasma membrane,apical plasma membrane///response to hypoxia,ATP biosynthetic process,transport,ion transport,potassium ion transport,sodium ion transport///sodium:potassium-exchanging ATPase activity,protein binding
PH_hs_0032218	2.0146	1.01049	2.0146	up	0.598482	-0.412011	TRAF1	cytoplasm///protein complex assembly,signal transduction,regulation of apoptosis,positive regulation of I-kappaB kinase/NF-kappaB cascade///protein binding,zinc ion binding
PH_hs_0032225	5.23804	2.38903	5.23804	up	0.617593	-1.77143	PYHIN1	cell cycle///nucleus,nucleoplasm,nuclear speck///protein binding
PH_hs_0032231	2.58773	1.37169	2.58773	up	0.880848	-0.49084	APOBEC3B	biological_process///molecular_function,RNA binding,zinc ion binding,hydrolase activity,hydrolase activity, acting on carbon-nitrogen (but not peptide) bonds, in cyclic amidines,metal ion binding///cellular_component
PH_hs_0032251	3.29974	1.72235	3.29974	up	1.10285	-0.619507	GRK6	membrane///nucleotide binding,G-protein coupled receptor kinase activity,signal transducer activity,ATP binding,transferase activity///protein amino acid phosphorylation,signal transduction,regulation of G-protein coupled receptor protein signaling pathway
PH_hs_0032253	4.52785	2.17883	4.52785	up	1.51863	-0.660191	CD300LF	receptor activity///plasma membrane,integral to membrane
PH_hs_0032260	3.18251	1.67017	3.18251	up	1.13264	-0.537526	GBP5	plasma membrane///nucleotide binding,GTPase activity,GTP binding
PH_hs_0032265	2.14753	1.10268	2.14753	up	0.977912	-0.124767	CALML3	calcium ion binding
PH_hs_0032299	2.08676	1.06126	2.08676	up	0.804161	-0.2571	HIST2H4B	nucleosome,nucleus,nucleoplasm,chromosome///chromatin organization,nucleosome assembly,negative regulation of megakaryocyte differentiation,phosphoinositide-mediated signaling///DNA binding,protein binding
PH_hs_0032314	2.68698	1.42599	2.68698	up	1.10909	-0.316894	HIST2H3A
PH_hs_0032120	2.46419	1.30111	2.46419	up	1.0838	-0.217313	SNHG3
PH_hs_0032131	3.79369	1.9236	3.79369	up	0.972059	-0.951543	LOC388564
PH_hs_0032147	3.021	1.59503	3.021	up	1.16693	-0.4281	CHIT1	chitinase activity,chitin binding,endochitinase activity,cation binding///polysaccharide catabolic process,carbohydrate metabolic process,chitin catabolic process,chitin catabolic process,immune response,metabolic process,response to bacterium///extracellular region,extracellular space,extracellular space,lysosome
PH_hs_0032192	2.45844	1.29774	2.45844	up	0.736646	-0.561095	EPHX2	oxygen and reactive oxygen species metabolic process,xenobiotic metabolic process,cellular calcium ion homeostasis,inflammatory response,metabolic process,regulation of blood pressure,response to toxin,drug metabolic process,aromatic compound catabolic process,positive regulation of vasodilation///epoxide hydrolase activity,hydrolase activity,protein homodimerization activity,metal ion binding///…
PH_hs_0032211	3.25535	1.70281	3.25535	up	0.881005	-0.821807	SAMSN1	phosphotyrosine binding,protein binding
PH_hs_0032009	2.43679	1.28498	2.43679	up	1.00985	-0.275136	LOC389493
PH_hs_0032017	2.35187	1.23381	2.35187	up	0.836456	-0.397355	THNSL2	biological_process,metabolic process///molecular_function,lyase activity,pyridoxal phosphate binding///cellular_component
PH_hs_0032037	2.55474	1.35318	2.55474	up	0.748984	-0.604195	GNGT2	extracellular region,heterotrimeric G-protein complex,heterotrimeric G-protein complex,plasma membrane///G-protein coupled receptor protein signaling pathway,phototransduction///GTPase activity,GTPase activity,signal transducer activity
PH_hs_0032040	2.32164	1.21515	2.32164	up	0.863222	-0.351925	HIST1H2BF
PH_hs_0032049	4.69648	2.23158	4.69648	up	1.30597	-0.925612	UBASH3A	regulation of cytokine production,negative regulation of T cell receptor signaling pathway///nucleus,cytoplasm,cytosol
PH_hs_0032050	5.85057	2.54858	5.85057	up	1.04636	-1.50222	LY86	apoptosis,inflammatory response,humoral immune response,cell proliferation,innate immune response///extracellular region,extracellular space,plasma membrane///protein binding
PH_hs_0032079	2.02814	1.02016	2.02814	up	0.854245	-0.165912	SREBF1	transcription factor activity,RNA polymerase II transcription factor activity,protein binding,sterol response element binding///regulation of transcription from RNA polymerase II promoter,lipid metabolic process,steroid metabolic process,cholesterol metabolic process,cellular response to starvation,regulation of transcription,positive regulation of transcription from RNA polymerase II promoter///…
PH_hs_0032101	2.27705	1.18717	2.27705	up	1.11281	-0.0743609	ROPN1	signal transduction///cAMP-dependent protein kinase regulator activity
PH_hs_0032104	2.34035	1.22672	2.34035	up	0.910446	-0.316278	STAP2	cytoplasm///protein binding
PH_hs_0031921	5.64223	2.49627	5.64223	up	1.4847	-1.01157	CRTAM	T cell mediated cytotoxicity,detection of tumor cell,positive regulation of natural killer cell mediated cytotoxicity directed against tumor cell target,cell recognition,positive regulation of natural killer cell mediated cytotoxicity,positive regulation of cytokine secretion,activated T cell proliferation,detection of stimulus///receptor binding///plasma membrane,integral to membrane
PH_hs_0031927	3.68924	1.88332	3.68924	up	0.583419	-1.29991	DERL3	ER-associated protein catabolic process,endoplasmic reticulum unfolded protein response///endoplasmic reticulum,endoplasmic reticulum membrane,membrane,integral to membrane,integral to endoplasmic reticulum membrane///protein binding
PH_hs_0031971	2.21474	1.14714	2.21474	up	0.441481	-0.705658	GATA3	DNA binding,transcription factor activity,transcription factor binding,zinc ion binding,sequence-specific DNA binding,metal ion binding///nucleus///regulation of transcription, DNA-dependent,transcription from RNA polymerase II promoter,defense response,anatomical structure morphogenesis,response to estrogen stimulus
PH_hs_0031901	2.28272	1.19075	2.28272	up	0.741371	-0.449379	SPI1	transcription factor activity,RNA binding,protein binding,sequence-specific DNA binding///nucleus///negative regulation of transcription from RNA polymerase II promoter,regulation of transcription, DNA-dependent,positive regulation of gene-specific transcription,regulation of erythrocyte differentiation
PH_hs_0031972	2.56597	1.35951	2.56597	up	0.580639	-0.778868	KMO	response to salt stress,pyridine nucleotide biosynthetic process,tryptophan catabolic process to kynurenine,NAD metabolic process,oxidation reduction,kynurenine metabolic process///mitochondrion,mitochondrial outer membrane,mitochondrial inner membrane,cytosol,membrane,integral to membrane///monooxygenase activity,kynurenine 3-monooxygenase activity,kynurenine 3-monooxygenase activity,electron ca…
PH_hs_0031977	6.2545	2.64489	6.2545	up	2.49086	-0.15403	BRSK2	nucleotide binding,magnesium ion binding,protein serine/threonine kinase activity,ATP binding,transferase activity///protein amino acid phosphorylation,establishment of cell polarity,neuron differentiation
PH_hs_0032000	7.74853	2.95392	7.74853	up	1.74617	-1.20775	C1orf228	binding
PH_hs_0031817	2.30365	1.20392	2.30365	up	0.663317	-0.540604	RNF125	intracellular///protein binding,zinc ion binding,ligase activity,metal ion binding
PH_hs_0031830	9.63902	3.26889	9.63902	up	1.41922	-1.84967	TRAF3IP3	membrane,integral to membrane///protein binding
PH_hs_0031844	4.36728	2.12674	4.36728	up	1.56334	-0.5634	LIME1	plasma membrane,integral to membrane
PH_hs_0031857	2.81189	1.49154	2.81189	up	0.698177	-0.793363	C4A	inflammatory response,complement activation, alternative pathway,complement activation, classical pathway///endopeptidase inhibitor activity,protein binding///extracellular region,extracellular space
PH_hs_0031867	3.3204	1.73136	3.3204	up	0.978037	-0.753319	ASCL2	nucleus,nucleus,cytoplasm///transcription factor activity,transcription regulator activity,E-box binding///response to hypoxia,in utero embryonic development,placenta development,regulation of transcription, DNA-dependent,multicellular organismal development,central nervous system development,peripheral nervous system development,negative regulation of gene-specific transcription from RNA polymer…
PH_hs_0031883	2.16132	1.11191	2.16132	up	0.604741	-0.507173	DUS2L	intracellular,cytoplasm,mitochondrion,endoplasmic reticulum///tRNA processing,oxidation reduction///double-stranded RNA binding,oxidoreductase activity,tRNA dihydrouridine synthase activity,FAD binding
PH_hs_0031884	6.8221	2.77022	6.8221	up	1.05295	-1.71726	CA2	carbonate dehydratase activity,protein binding,zinc ion binding,lyase activity,metal ion binding///extracellular space,nucleus,cytoplasm,cytosol,microvillus,basolateral plasma membrane,axon,apical part of cell///kidney development,morphogenesis of an epithelium,one-carbon metabolic process,response to stress,response to pH,response to organic substance,response to zinc ion,carbon dioxide transpor…
PH_hs_0031885	5.6749	2.5046	5.6749	up	1.72917	-0.775425	HAVCR2	membrane,integral to membrane
PH_hs_0031888	4.76171	2.25148	4.76171	up	1.02113	-1.23035	LPAR5	cellular_component,plasma membrane,integral to membrane///signal transduction,G-protein coupled receptor protein signaling pathway,biological_process///molecular_function,receptor activity,G-protein coupled receptor activity,purinergic nucleotide receptor activity, G-protein coupled
PH_hs_0031753	2.18997	1.13091	2.18997	up	0.667342	-0.463567	ORMDL3	ceramide metabolic process///endoplasmic reticulum,endoplasmic reticulum membrane,membrane,integral to membrane,SPOTS complex///protein binding
PH_hs_0031766	3.23464	1.69361	3.23464	up	0.946693	-0.746914	CTSB	cysteine-type endopeptidase activity,protein binding,peptidase activity,kininogen binding,protein complex binding,peptide binding///proteolysis,autophagy,skeletal muscle tissue development,response to wounding,response to mechanical stimulus,response to glucose stimulus,response to organic cyclic substance,response to amine stimulus,regulation of apoptosis,response to peptide hormone stimulus,res…
PH_hs_0031779	2.6665	1.41495	2.6665	up	0.8398	-0.575148	HIST1H2BF
PH_hs_0031781	3.11645	1.6399	3.11645	up	0.879708	-0.760196	TRAT1	negative regulation of receptor recycling,cellular defense response,signal transduction,positive regulation of calcium-mediated signaling,positive regulation of T cell receptor signaling pathway,negative regulation of transport///transmembrane receptor protein tyrosine kinase adaptor protein activity,phosphatidylinositol-4,5-bisphosphate 3-kinase activity///plasma membrane,plasma membrane,integra…
PH_hs_0031587	5.04891	2.33597	5.04891	up	1.72995	-0.606026	CST5	extracellular region///cysteine-type endopeptidase inhibitor activity,protein binding,peptidase inhibitor activity
PH_hs_0031598	29.3926	4.87738	29.3926	up	3.62966	-1.24772	CST1	cysteine-type endopeptidase inhibitor activity,peptidase inhibitor activity///extracellular region
PH_hs_0031600	4.05121	2.01835	4.05121	up	1.28837	-0.729986	SPAG4	spermatogenesis///cytoplasm,cytoskeleton,microtubule,cilium,membrane,integral to membrane,flagellum,flagellar axoneme///structural molecule activity,identical protein binding
PH_hs_0031608	2.22691	1.15504	2.22691	up	0.66406	-0.490982	SMPDL3B	sphingomyelin catabolic process,metabolic process///extracellular region,extracellular space///sphingomyelin phosphodiesterase activity,hydrolase activity, acting on glycosyl bonds
PH_hs_0031616	2.10097	1.07106	2.10097	up	0.470143	37681	MARCH3	endosome,membrane,integral to membrane,cytoplasmic vesicle membrane,cytoplasmic vesicle,early endosome membrane///zinc ion binding,ligase activity,metal ion binding///endocytosis
PH_hs_0031617	4.23974	2.08398	4.23974	up	0.902692	-1.18129	CACNA1I	voltage-gated ion channel activity,voltage-gated calcium channel activity,protein binding,low voltage-gated calcium channel activity///transport,ion transport,calcium ion transport,signal transduction,transmembrane transport///voltage-gated calcium channel complex,membrane,integral to membrane
PH_hs_0031646	3.09538	1.63012	3.09538	up	0.543964	-1.08615	RLN2	female pregnancy///extracellular region///hormone activity
PH_hs_0031652	87.2577	6.44721	87.2577	up	6.28763	-0.159576	EPT1	phospholipid biosynthetic process///membrane,integral to membrane///ethanolaminephosphotransferase activity,transferase activity,phosphotransferase activity, for other substituted phosphate groups,metal ion binding
PH_hs_0031505	19.5368	4.28812	19.5368	up	3.13506	-1.15306	ZG16B	extracellular region///sugar binding
PH_hs_0031510	2.09993	1.07034	2.09993	up	0.579481	-0.49086	ABHD15	carboxylesterase activity,hydrolase activity///extracellular region
PH_hs_0031572	2.61795	1.38844	2.61795	up	0.999617	-0.388822	KCNG1	voltage-gated potassium channel complex,membrane,integral to membrane///ion transport,potassium ion transport,transmembrane transport///voltage-gated ion channel activity,voltage-gated potassium channel activity,potassium channel activity,protein binding
PH_hs_0031411	3.71143	1.89198	3.71143	up	1.15017	-0.741807	LOC730173
PH_hs_0031423	3.96095	1.98585	3.96095	up	0.645223	-1.34062	RAB11FIP1	protein transport///protein binding///membrane,phagocytic vesicle membrane,cytoplasmic vesicle,recycling endosome
PH_hs_0031475	2.69032	1.42778	2.69032	up	1.06865	-0.359127	SLC14A1	plasma membrane,integral to plasma membrane///water transmembrane transporter activity,urea transmembrane transporter activity,ubiquitin-ubiquitin ligase activity///transport,water transport,urea transport
PH_hs_0031272	7.24879	2.85774	7.24879	up	1.14304	-1.7147	PDE6B	hydrolase activity,metal ion binding,3',5'-cyclic-GMP phosphodiesterase activity///membrane///signal transduction,visual perception,phototransduction, visible light,detection of light stimulus,response to stimulus
PH_hs_0031275	2.01691	1.01214	2.01691	up	0.442311	-0.569833	SH3TC1	biological_process///binding///cellular_component
PH_hs_0031281	2.10049	1.07073	2.10049	up	0.548178	-0.52255	DEF8	protein binding,zinc ion binding,metal ion binding
PH_hs_0031288	2.83881	1.50529	2.83881	up	0.811715	-0.693572	HOXA1	multicellular organismal development,nervous system development,motor axon guidance,anterior/posterior pattern formation,rhombomere 3 development,rhombomere 4 development,rhombomere 5 development,facial nerve structural organization,facial nucleus development,central nervous system neuron differentiation,hindbrain development,inner ear morphogenesis,positive regulation of transcription from RNA p…
PH_hs_0031289	8.31948	3.05649	8.31948	up	2.44971	-0.606783	ELF3	nucleus,nucleus,cytoplasm///transcription factor activity,transcription coactivator activity,protein binding,transcription activator activity,transcription repressor activity,sequence-specific DNA binding///regulation of transcription, DNA-dependent,transcription from RNA polymerase II promoter,inflammatory response,multicellular organismal development,epidermis development,anatomical structure m…
PH_hs_0031290	2.13428	1.09375	2.13428	up	0.732846	-0.360906	THSD7B	membrane,integral to membrane
PH_hs_0031294	2.09301	1.06558	2.09301	up	0.955313	-0.110267	HIST1H3H
PH_hs_0031301	22.5602	4.49571	22.5602	up	1.30361	-3.1921	CR2	immune response,complement activation, classical pathway,innate immune response///complement receptor activity,transmembrane receptor activity,protein homodimerization activity///plasma membrane,integral to membrane
PH_hs_0031317	4.1939	2.06829	4.1939	up	1.17474	-0.893548	TUBA4A	nucleotide binding,GTPase activity,structural molecule activity,protein binding,GTP binding///extracellular region,cytosol,microtubule///microtubule-based movement,protein polymerization
PH_hs_0031319	5.77846	2.53069	5.77846	up	1.23161	-1.29908	SLA	cytoplasm,endosome///SH3/SH2 adaptor activity,protein binding
PH_hs_0031365	3.35608	1.74678	3.35608	up	0.945175	-0.801601	RGS10	negative regulation of signal transduction///signal transducer activity,protein binding
PH_hs_0031168	2.24871	1.1691	2.24871	up	0.440678	-0.728423	C14orf73
PH_hs_0031183	2.55833	1.3552	2.55833	up	1.3197	-0.0355054	ZWINT	protein binding,protein N-terminus binding///mitotic sister chromatid segregation,cell cycle,spindle organization,mitotic cell cycle checkpoint,phosphoinositide-mediated signaling,cell division,establishment of localization in cell///kinetochore,condensed chromosome kinetochore,nucleus,cytoplasm
PH_hs_0031203	2.33892	1.22585	2.33892	up	0.670801	-0.555044	HIST1H4C
PH_hs_0031205	2.31843	1.21315	2.31843	up	0.889253	-0.323898	SCGB2A2	molecular_function,binding,steroid binding///biological_process///cellular_component,extracellular region
PH_hs_0031222	2.59885	1.37788	2.59885	up	1.30403	-0.0738449	CDCA8	chromosome, centromeric region,nucleus,chromosome,nucleolus,cytoplasm,spindle,cytoskeleton,chromosome passenger complex,protein complex///protein binding///mitotic metaphase,cell cycle,chromosome organization,cell division
PH_hs_0031227	9.46897	3.24321	9.46897	up	1.67036	-1.57285	LPXN	cytoplasm///protein complex assembly,cell adhesion,signal transduction///zinc ion binding,metal ion binding
PH_hs_0031228	2.59995	1.37849	2.59995	up	0.760681	-0.617805	CD163L1	scavenger receptor activity///extracellular region,plasma membrane,integral to membrane
PH_hs_0031237	4.61386	2.20597	4.61386	up	0.88583	-1.32014	CCR5	chemotaxis,inflammatory response,immune response,cellular defense response,signal transduction,cell surface receptor linked signaling pathway,G-protein coupled receptor protein signaling pathway,elevation of cytosolic calcium ion concentration,cell-cell signaling,initiation of viral infection,interspecies interaction between organisms///cytoplasm,endosome,plasma membrane,integral to plasma membra…
PH_hs_0031238	3.51898	1.81516	3.51898	up	1.26772	-0.547444	CCL2	G-protein-coupled receptor binding,protein kinase activity,signal transducer activity,receptor binding,protein binding,chemokine activity,heparin binding,CCR2 chemokine receptor binding///response to hypoxia,positive regulation of endothelial cell proliferation,monocyte chemotaxis,protein amino acid phosphorylation,cellular calcium ion homeostasis,anti-apoptosis,chemotaxis,inflammatory response,h…
PH_hs_0031241	3.39613	1.76389	3.39613	up	1.06072	-0.703176	TNFSF13	receptor binding,cytokine activity,tumor necrosis factor receptor binding,protein binding///immune response,signal transduction,positive regulation of cell proliferation,positive regulation of isotype switching to IgA isotypes///extracellular region,extracellular space,membrane
PH_hs_0031066	2.4196	1.27477	2.4196	up	0.763815	-0.510954	CYBASC3	transport,electron transport chain///oxidoreductase activity,metal ion binding///lysosomal membrane,endosome,membrane,integral to membrane,late endosome membrane
PH_hs_0031080	2.0022	1.00159	2.0022	up	0.748955	-0.252631	TFEB	nucleus,nucleus,transcription factor complex,cytoplasm///transcription factor activity,transcription factor activity,promoter binding,protein heterodimerization activity///embryonic placenta development,regulation of transcription, DNA-dependent,humoral immune response,positive regulation of gene-specific transcription from RNA polymerase II promoter,positive regulation of transcription, DNA-depe…
PH_hs_0031097	13.4284	3.74722	13.4284	up	2.75767	-0.989547	CLDN3	response to hypoxia,calcium-independent cell-cell adhesion///plasma membrane,integral to plasma membrane,tight junction,integral to membrane,cell junction///transmembrane receptor activity,structural molecule activity,identical protein binding
PH_hs_0031116	9.85378	3.30068	9.85378	up	3.17843	-0.122243	KIAA0753
PH_hs_0031133	4.61697	2.20694	4.61697	up	0.605567	-1.60138	TM7SF2	endoplasmic reticulum,endoplasmic reticulum membrane,integral to plasma membrane,membrane///oxidoreductase activity,delta14-sterol reductase activity///cholesterol biosynthetic process,oxidation reduction
PH_hs_0031152	2.59281	1.37452	2.59281	up	0.830098	-0.544417	CXCR6	signal transduction,G-protein coupled receptor protein signaling pathway,viral genome replication///G-protein coupled receptor activity,coreceptor activity,C-C chemokine receptor activity,C-X-C chemokine receptor activity///plasma membrane,integral to plasma membrane
PH_hs_0031156	3.13924	1.65041	3.13924	up	0.921031	-0.729383	C2orf89	membrane,integral to membrane
PH_hs_0031158	3.58854	1.8434	3.58854	up	1.08953	-0.753873	CD7	membrane fraction,plasma membrane,integral to membrane///receptor activity///immune response,transmembrane receptor protein tyrosine kinase signaling pathway,T cell activation,homeostasis of number of cells within a tissue
PH_hs_0030982	4.19359	2.06818	4.19359	up	0.475975	-1.59221	KCNN4	voltage-gated potassium channel complex,membrane,integral to membrane///ion transport,potassium ion transport,cell volume homeostasis,defense response,phospholipid translocation,saliva secretion,positive regulation of protein secretion///ion channel activity,calmodulin binding,calcium-activated potassium channel activity
PH_hs_0031017	5.97542	2.57904	5.97542	up	0.921609	-1.65743	BIN2	cytoplasm///protein binding
PH_hs_0031021	2.31616	1.21173	2.31616	up	0.908904	-0.302828	FLJ39582
PH_hs_0031046	3.63021	1.86005	3.63021	up	1.17169	-0.688367	LOC729983
PH_hs_0031055	2.17814	1.12309	2.17814	up	0.667898	-0.455196	C9orf45
PH_hs_0030863	5.03581	2.33222	5.03581	up	1.68348	-0.648744	POU2F2	regulation of transcription, DNA-dependent,transcription from RNA polymerase II promoter,humoral immune response///nucleus,cytoplasm///transcription factor activity,sequence-specific DNA binding
PH_hs_0030872	2.12792	1.08944	2.12792	up	0.622556	-0.466889	MMP12	endopeptidase activity,metalloendopeptidase activity,calcium ion binding,peptidase activity,zinc ion binding///extracellular region,proteinaceous extracellular matrix///proteolysis,metabolic process,response to drug,positive regulation of epithelial cell proliferation
PH_hs_0030876	9.84273	3.29906	9.84273	up	0.78067	-2.51839	LCN1	proteolysis,transport,response to stimulus,sensory perception of taste///cysteine-type endopeptidase inhibitor activity,transporter activity,protein binding///extracellular region
PH_hs_0030882	6.87226	2.78078	6.87226	up	1.85039	-0.930398	CD3G	protein complex assembly,establishment or maintenance of cell polarity,cell surface receptor linked signaling pathway,protein transport,T cell activation,regulation of apoptosis///plasma membrane,integral to plasma membrane,T cell receptor complex,alpha-beta T cell receptor complex///transmembrane receptor activity,protein binding,receptor signaling complex scaffold activity,T cell receptor bindi…
PH_hs_0030885	17.8329	4.15647	17.8329	up	2.37174	-1.78473	TCL1A	multicellular organismal development,stem cell maintenance///cytoplasm,endoplasmic reticulum,microsome,cell cortex,pronucleus
PH_hs_0030918	5.85479	2.54962	5.85479	up	1.47614	-1.07348	GMFG	protein amino acid phosphorylation///actin binding,protein kinase inhibitor activity,enzyme activator activity,growth factor activity///intracellular
PH_hs_0030654	7.32408	2.87265	7.32408	up	0.960914	-1.91173	P2RY10	receptor activity,G-protein coupled receptor activity,purinergic nucleotide receptor activity, G-protein coupled///signal transduction,G-protein coupled receptor protein signaling pathway///plasma membrane,integral to membrane
PH_hs_0030685	2.4871	1.31447	2.4871	up	0.634102	-0.680365	RHOF	actin filament organization,small GTPase mediated signal transduction///intracellular,cytoplasm,cytoskeleton,plasma membrane///nucleotide binding,GTPase activity,GTP binding
PH_hs_0030645	2.17441	1.12062	2.17441	up	0.629395	-0.49123	FPR3	receptor activity,G-protein coupled receptor activity,N-formyl peptide receptor activity///cellular component movement,chemotaxis,signal transduction,G-protein coupled receptor protein signaling pathway///plasma membrane,integral to membrane
PH_hs_0030777	4.28691	2.09994	4.28691	up	1.91728	-0.182654	PTTG1	transcription factor activity,cysteine-type endopeptidase inhibitor activity,protein binding,SH3 domain binding///DNA repair,transcription from RNA polymerase II promoter,cell cycle,chromosome segregation,mitosis,spermatogenesis,chromosome organization,cell division///nucleus,cytoplasm,cytosol
PH_hs_0030779	7.51222	2.90924	7.51222	up	2.75567	-0.153573	LZTS1	transcription,regulation of transcription, DNA-dependent,cell cycle,regulation of synaptic plasticity,regulation of dendrite morphogenesis///nucleus,cytoplasm,plasma membrane,postsynaptic density,apical plasma membrane,cell junction,cell projection,dendritic spine,synapse,postsynaptic membrane///DNA binding,transcription factor activity,protein binding
PH_hs_0030788	2.66852	1.41604	2.66852	up	1.10126	-0.314787	SEMA4D	anti-apoptosis,immune response,cell adhesion,multicellular organismal development,nervous system development,cell differentiation,positive regulation of axonogenesis///receptor activity,receptor binding///plasma membrane,integral to membrane
PH_hs_0030834	2.70088	1.43343	2.70088	up	0.747992	-0.685439	NPHS1	protein binding,protein domain specific binding,spectrin binding,alpha-actinin binding///cell adhesion,JNK cascade,excretion///membrane fraction,plasma membrane,integral to plasma membrane,protein complex,membrane raft
PH_hs_0030839	2.10083	1.07096	2.10083	up	0.929293	-0.141669	RCC1	nuclear chromatin,condensed nuclear chromosome,nucleus,cytoplasm///G1/S transition of mitotic cell cycle,cell cycle,mitotic spindle organization,regulation of mitosis,regulation of S phase of mitotic cell cycle,cell division///chromatin binding,guanyl-nucleotide exchange factor activity,Ran guanyl-nucleotide exchange factor activity,protein binding,histone binding
PH_hs_0030450	10.7838	3.43079	10.7838	up	1.42834	-2.00246	NCF1B	response to yeast,leukocyte mediated cytotoxicity,respiratory burst involved in defense response,leukotriene metabolic process,apoptosis,inflammatory response,cellular defense response,cell communication,cell proliferation,superoxide anion generation,negative regulation of smooth muscle contraction,hydrogen peroxide biosynthetic process,neutrophil mediated killing of gram-positive bacterium,neutr…
PH_hs_0030451	2.32955	1.22005	2.32955	up	0.658676	-0.561376	PABPC3	cytoplasm///nucleotide binding,RNA binding,poly(A) RNA binding///mRNA metabolic process
PH_hs_0030468	2.01516	1.0109	2.01516	up	0.718667	-0.292229	RIMBP3
PH_hs_0030490	2.23762	1.16196	2.23762	up	0.585148	-0.576815	AGMAT	agmatinase activity,hydrolase activity,metal ion binding///spermidine biosynthetic process,putrescine biosynthetic process///mitochondrion
PH_hs_0030621	2.86337	1.51771	2.86337	up	0.718297	-0.799417	SPIC	regulation of transcription, DNA-dependent///nucleus///transcription factor activity,sequence-specific DNA binding
PH_hs_0030641	2.12458	1.08718	2.12458	up	0.508916	-0.578263	RNF44	protein binding,zinc ion binding,metal ion binding
PH_hs_0030643	7.4109	2.88965	7.4109	up	0.756214	-2.13344	KIF21B	microtubule-based movement///nucleotide binding,microtubule motor activity,ATP binding///cytoplasm,microtubule
PH_hs_0030644	3.0656	1.61617	3.0656	up	0.775923	-0.840249	KIAA0922	membrane,integral to membrane
PH_hs_0030266	2.86092	1.51648	2.86092	up	0.562317	-0.954164	TLR2	response to hypoxia,response to molecule of fungal origin,microglial cell activation during immune response,positive regulation of leukocyte migration,cell surface pattern recognition receptor signaling pathway,MyD88-dependent toll-like receptor signaling pathway,induction of apoptosis,immune response,signal transduction,I-kappaB kinase/NF-kappaB cascade,I-kappaB phosphorylation,response to toxin…
PH_hs_0030276	2.14207	1.099	2.14207	up	0.830449	-0.268554	STAR	steroid biosynthetic process,bile acid biosynthetic process,lipid transport,brain development,response to nutrient,glucocorticoid metabolic process,response to lead ion,response to organic cyclic substance,cellular response to insulin stimulus,response to drug,response to hydrogen peroxide,response to peptide hormone stimulus,cellular lipid metabolic process,response to ethanol,positive regulatio…
PH_hs_0030365	4.63505	2.21259	4.63505	up	1.69336	-0.519223	FUT2	Golgi apparatus,membrane,integral to membrane,integral to Golgi membrane,Golgi cisterna membrane///galactoside 2-alpha-L-fucosyltransferase activity,fucosyltransferase activity,transferase activity, transferring glycosyl groups///carbohydrate metabolic process,protein amino acid glycosylation,protein amino acid glycosylation,L-fucose catabolic process
PH_hs_0030083	2.81212	1.49166	2.81212	up	0.803358	-0.688302	FHIT	nucleus,cytoplasm,cytosol,plasma membrane///DNA replication,nucleotide metabolic process,diadenosine triphosphate catabolic process///catalytic activity,protein binding,nickel ion binding,hydrolase activity,bis(5'-adenosyl)-triphosphatase activity
PH_hs_0030115	9.47404	3.24398	9.47404	up	1.41607	-1.82791	CORO1A	immunological synapse,phagocytic cup,nucleus,cytoplasm,plasma membrane,cell cortex,lamellipodium,phagocytic vesicle membrane,cortical actin cytoskeleton,cytoplasmic vesicle,filamentous actin,protein complex,phagocytic vesicle///protein binding,protein C-terminus binding,cytoskeletal protein binding,protein homodimerization activity,phosphoinositide 3-kinase binding,actin filament binding///phagol…
PH_hs_0030127	2.33694	1.22462	2.33694	up	0.834263	-0.390359	GRHL1	nucleus,nucleolus,cytoplasm,Golgi apparatus///multicellular organismal development,regulation of transcription///DNA binding
PH_hs_0030129	2.51218	1.32894	2.51218	up	0.823625	-0.505312	PNKD	nucleus,cytoplasm,mitochondrion,membrane///hydroxyacylglutathione hydrolase activity,zinc ion binding,hydrolase activity,metal ion binding
PH_hs_0029908	9.07665	3.18216	9.07665	up	2.99665	-0.185514	ARHGEF11	cytokinesis,regulation of cell growth,apoptosis,cellular component movement,striated muscle contraction,G-protein coupled receptor protein signaling pathway,G-protein coupled receptor protein signaling pathway,Rho protein signal transduction,induction of apoptosis by extracellular signals,establishment of cell polarity,actin cytoskeleton organization,regulation of Rho protein signal transduction,…
PH_hs_0029946	2.04258	1.03039	2.04258	up	0.721353	-0.309039	GSTA5	cytoplasm///glutathione transferase activity,transferase activity///metabolic process
PH_hs_0029948	8.10447	3.01872	8.10447	up	2.86073	-0.157992	C10orf18
PH_hs_0030031	10.8626	3.4413	10.8626	up	1.8318	-1.6095	TCEAL2	regulation of transcription///nucleus
PH_hs_0030034	9.78422	3.29046	9.78422	up	1.92581	-1.36465	HP	proteolysis,cellular iron ion homeostasis,defense response///extracellular region///catalytic activity,serine-type endopeptidase activity,hemoglobin binding
PH_hs_0030044	11.1143	3.47434	11.1143	up	2.30937	-1.16497	CD8B	extracellular region,early endosome,plasma membrane,integral to plasma membrane,T cell receptor complex///immune response,transmembrane receptor protein tyrosine kinase signaling pathway,T cell activation,regulation of defense response to virus by virus///protein binding,coreceptor activity,MHC class I protein binding
PH_hs_0030051	3.75188	1.90761	3.75188	up	1.28956	-0.618051	DTNB	calcium ion binding,protein binding,zinc ion binding///cytoplasm,synapse
PH_hs_0029676	2.53867	1.34407	2.53867	up	0.814839	-0.529235	BID	death receptor binding,protein binding///membrane fraction,cytoplasm,mitochondrion,mitochondrial outer membrane,cytosol,membrane///release of cytochrome c from mitochondria,protein targeting to mitochondrion,induction of apoptosis via death domain receptors,activation of pro-apoptotic gene products,apoptotic mitochondrial changes,glial cell apoptosis,regulation of mitochondrial membrane permeabil…
PH_hs_0029684	2.31961	1.21388	2.31961	up	0.9939	-0.219985	SCT	hormone activity///pancreatic juice secretion///cellular_component,extracellular region
PH_hs_0029716	3.22696	1.69018	3.22696	up	1.26378	-0.426393	ST8SIA4	Golgi membrane,Golgi apparatus,membrane,integral to membrane,integral to Golgi membrane///protein modification process,protein amino acid glycosylation,N-glycan processing,nervous system development,oligosaccharide metabolic process///sialyltransferase activity
PH_hs_0029739	5.6524	2.49886	5.6524	up	1.15452	-1.34435	NAPSA	extracellular region///aspartic-type endopeptidase activity,peptidase activity///proteolysis
PH_hs_0029469	3.42156	1.77465	3.42156	up	1.22245	-0.552199	HIST1H3H
PH_hs_0029487	2.3824	1.25241	2.3824	up	0.935338	-0.317076	HIST1H3G
PH_hs_0029489	2.32617	1.21796	2.32617	up	0.995867	-0.22209	HIST1H2BF
PH_hs_0029514	2.78486	1.4776	2.78486	up	1.07823	-0.399373	HIST1H4I
PH_hs_0029526	2.66254	1.4128	2.66254	up	0.982451	-0.430351	KCNK12	voltage-gated ion channel activity,potassium channel activity///membrane,integral to membrane///ion transport,potassium ion transport
PH_hs_0029536	4.87772	2.28621	4.87772	up	1.21352	-1.07269	IKZF3	regulation of transcription from RNA polymerase II promoter,mesoderm development,regulation of transcription///transcription factor activity,protein binding,zinc ion binding,metal ion binding,protein heterodimerization activity///intracellular,nucleus
PH_hs_0029555	4.50588	2.17181	4.50588	up	0.846576	-1.32523	TSPAN32	cell-cell signaling///intracellular,membrane,integral to membrane///molecular_function
PH_hs_0029623	3.66409	1.87346	3.66409	up	0.785846	-1.08761	FAM127B
PH_hs_0029645	3.98361	1.99408	3.98361	up	1.15112	-0.842961	COTL1	actin binding,protein binding,enzyme binding///cellular_component,intracellular,cytoplasm,cytoskeleton///biological_process
PH_hs_0029657	2.57538	1.36478	2.57538	up	0.73127	-0.633514	SHMT1	L-serine catabolic process,one-carbon metabolic process,purine base biosynthetic process,glycine biosynthetic process from serine,folic acid metabolic process,protein tetramerization,protein homotetramerization///glycine hydroxymethyltransferase activity,glycine hydroxymethyltransferase activity,L-allo-threonine aldolase activity,amino acid binding,transferase activity,pyridoxal phosphate binding…
PH_hs_0029313	2.68936	1.42726	2.68936	up	1.24604	-0.181218	BOLL	cytoplasm///regulation of translation,meiosis,multicellular organismal development,spermatogenesis,cell differentiation,positive regulation of translational initiation///nucleotide binding,RNA binding,protein binding,translation activator activity
PH_hs_0029090	4.80785	2.26539	4.80785	up	1.16335	-1.10204	ARL4C	small GTPase mediated signal transduction///intracellular,nucleus///nucleotide binding,GTPase activity,GTP binding
PH_hs_0029100	2.01043	1.00751	2.01043	up	0.874971	-0.132536	EDDM3B	spermatid development///molecular_function,nucleic acid binding,pancreatic ribonuclease activity///extracellular region
PH_hs_0029138	3.36137	1.74905	3.36137	up	0.852239	-0.896809	DOK3	cytoplasm,plasma membrane///insulin receptor binding,protein binding///Ras protein signal transduction
PH_hs_0029144	4.28555	2.09948	4.28555	up	1.40277	-0.696708	DTX1	transcription from RNA polymerase II promoter,cell surface receptor linked signaling pathway,regulation of Notch signaling pathway,glial cell differentiation,negative regulation of neuron differentiation///transcription coactivator activity,Notch binding,protein binding,zinc ion binding,SH3 domain binding,transcription regulator activity,metal ion binding///nucleus,cytoplasm
PH_hs_0029159	21.4229	4.42108	21.4229	up	4.276	-0.145087	ESPNL
PH_hs_0029161	2.11631	1.08155	2.11631	up	0.642426	-0.439126	SUSD4	membrane,integral to membrane
PH_hs_0029201	2.36049	1.23909	2.36049	up	0.875284	-0.363801	HIST1H2BF
PH_hs_0029211	5.67316	2.50415	5.67316	up	1.15743	-1.34672	C5orf20	nucleus
PH_hs_0029223	2.69051	1.42788	2.69051	up	0.844502	-0.583376	GLDC	glycine dehydrogenase (decarboxylating) activity,electron carrier activity,oxidoreductase activity,lyase activity,pyridoxal phosphate binding///cellular amino acid metabolic process,glycine catabolic process,oxidation reduction///mitochondrion
PH_hs_0029247	2.32997	1.22031	2.32997	up	0.783111	-0.4372	LHB	extracellular region,soluble fraction///receptor binding,hormone activity///progesterone biosynthetic process,signal transduction,cell-cell signaling,male gonad development
PH_hs_0028991	2.35648	1.23663	2.35648	up	0.664671	-0.571962	DBI	acyl-CoA binding,lipid binding,benzodiazepine receptor binding///transport
PH_hs_0029029	9.88668	3.30549	9.88668	up	1.77237	-1.53312	SUSD3	membrane,integral to membrane
PH_hs_0029041	2.16542	1.11465	2.16542	up	0.821569	-0.293079	TREML3	membrane,integral to membrane
PH_hs_0029051	2.05776	1.04107	2.05776	up	0.69157	-0.349504	TSC22D4	regulation of transcription, DNA-dependent,response to osmotic stress///transcription factor activity,protein binding,transcription repressor activity///nucleus
PH_hs_0029063	16.5273	4.04678	16.5273	up	4.6916	0.644826	NCKIPSD	NLS-bearing substrate import into nucleus,cytoskeleton organization,signal transduction///protein binding,cytoskeletal protein binding,SH3 domain binding///nucleus,intermediate filament
PH_hs_0029079	2.72776	1.44772	2.72776	up	0.750035	-0.697683	REG4	binding,sugar binding///extracellular region
PH_hs_0028833	2.54838	1.34958	2.54838	up	0.891159	-0.458421	HIST1H2AC	nucleosome assembly///DNA binding///nucleosome,nucleus,chromosome
PH_hs_0028841	2.85869	1.51536	2.85869	up	1.07158	-0.443778	KCNE3	ion transport,regulation of potassium ion transport///membrane,integral to membrane///voltage-gated ion channel activity,voltage-gated potassium channel activity,potassium channel regulator activity
PH_hs_0028897	11.6913	3.54736	11.6913	up	3.35667	-0.190692	ACOT4	peroxisome///carboxylesterase activity,palmitoyl-CoA hydrolase activity,acyl-CoA thioesterase activity,hydrolase activity,thiolester hydrolase activity///very long-chain fatty acid metabolic process,long-chain fatty acid metabolic process,succinyl-CoA metabolic process,lipid metabolic process,acyl-CoA metabolic process,saturated monocarboxylic acid metabolic process,unsaturated monocarboxylic aci…
PH_hs_0028900	7.86841	2.97607	7.86841	up	1.70009	-1.27599	SIRPG	plasma membrane,membrane,integral to membrane///cell adhesion,cell-cell signaling,positive regulation of cell proliferation,negative regulation of cell proliferation,positive regulation of cell-cell adhesion,intracellular signaling pathway,positive regulation of T cell activation///protein binding
PH_hs_0028920	2.15618	1.10848	2.15618	up	0.745178	-0.363298	HMGA1	DNA binding,AT DNA binding,transcription factor activity,protein binding,transcription factor binding,enzyme binding,ligand-dependent nuclear receptor transcription coactivator activity,retinoic acid receptor binding,peroxisome proliferator activated receptor binding,retinoid X receptor binding///chromatin,nucleus,transcription factor complex,chromosome,cytosol///DNA unwinding involved in replica…
PH_hs_0028936	3.46795	1.79408	3.46795	up	1.21208	-0.582002	B3GNT3	protein amino acid glycosylation///galactosyltransferase activity,transferase activity, transferring glycosyl groups///Golgi membrane,Golgi apparatus,integral to plasma membrane,membrane
PH_hs_0028661	4.06771	2.02422	4.06771	up	1.27899	-0.745226	CSF2RA	extracellular region,plasma membrane,integral to plasma membrane///receptor activity,cytokine receptor activity,protein binding
PH_hs_0028728	7.52978	2.91261	7.52978	up	2.08315	-0.829463	CLDN4	calcium-independent cell-cell adhesion///plasma membrane,integral to plasma membrane,tight junction,cell junction///transmembrane receptor activity,structural molecule activity,identical protein binding
PH_hs_0028761	3.12925	1.64582	3.12925	up	1.34953	-0.296288	ELF5	nucleus,cytoplasm///transcription factor activity,sequence-specific DNA binding///regulation of transcription, DNA-dependent,transcription from RNA polymerase II promoter,ectoderm development,cell proliferation,mammary gland epithelial cell differentiation
PH_hs_0028776	5.01026	2.32489	5.01026	up	0.987424	-1.33746	HCLS1	nucleus,cytoplasm,mitochondrion,membrane///DNA binding,transcription factor activity,SH3 domain binding,protein complex binding///regulation of transcription, DNA-dependent,positive regulation of cell proliferation,response to hormone stimulus,intracellular signaling pathway,erythrocyte differentiation,positive regulation of tyrosine phosphorylation of STAT protein
PH_hs_0028446	4.40771	2.14003	4.40771	up	1.02918	-1.11085	XBP1	regulation of transcription, DNA-dependent,immune response///nucleus///DNA binding,transcription factor activity,sequence-specific DNA binding,protein dimerization activity
PH_hs_0028462	3.39248	1.76234	3.39248	up	0.982149	-0.780189	MYH3	cytoplasm,myofibril,myosin filament///muscle organ development,actin filament-based movement///microfilament motor activity,nucleotide binding,actin binding,calmodulin binding,ATP binding
PH_hs_0028475	3.04138	1.60473	3.04138	up	1.02686	-0.577867	SLC5A8	transporter activity,symporter activity,passive transmembrane transporter activity///ion transport,sodium ion transport,apoptosis,transmembrane transport///plasma membrane,integral to membrane,apical plasma membrane
PH_hs_0028486	7.68352	2.94177	7.68352	up	1.05316	-1.88861	PTGDS	prostaglandin biosynthetic process,fatty acid biosynthetic process,transport,regulation of circadian sleep/wake cycle, sleep///extracellular region,nucleus,cytoplasm,rough endoplasmic reticulum,Golgi apparatus,membrane,nuclear membrane,perinuclear region of cytoplasm///prostaglandin-D synthase activity,transporter activity,binding,retinoid binding,isomerase activity
PH_hs_0028606	2.59453	1.37547	2.59453	up	1.03909	-0.336384	CYP2C18	monooxygenase activity,testosterone 16-alpha-hydroxylase activity,electron carrier activity,oxygen binding,heme binding,metal ion binding,aromatase activity///endoplasmic reticulum,endoplasmic reticulum membrane,microsome,membrane///oxidation reduction
PH_hs_0028291	2.41365	1.27122	2.41365	up	0.781055	-0.490162	RCC2	chromosome, centromeric region,nucleus,nucleolus,cytoplasm,spindle,cytoskeleton,microtubule///cell cycle,mitosis,cell division
PH_hs_0028308	12.2056	3.60947	12.2056	up	1.08702	-2.52244	LOC100133678
PH_hs_0028309	2.04217	1.0301	2.04217	up	0.30752	-0.72258	PABPC1	mRNA polyadenylation,mRNA processing,RNA splicing,mRNA stabilization///nucleotide binding,RNA binding,protein binding,protein C-terminus binding,poly(A) RNA binding,poly(A) RNA binding,translation activator activity///nucleus,spliceosomal complex,cytoplasm,cytosol,ribonucleoprotein complex
PH_hs_0028324	5.87531	2.55467	5.87531	up	1.1187	-1.43596	SP140	nucleus,nuclear envelope,nucleoplasm,nucleolus,cytoplasm///transcription factor activity,protein binding,zinc ion binding,metal ion binding///defense response
PH_hs_0028348	14.7049	3.87822	14.7049	up	1.69096	-2.18726	PRR4	visual perception///extracellular region,extracellular space
PH_hs_0028383	4.12977	2.04606	4.12977	up	1.39104	-0.655017	NMU	extracellular region,terminal button///gastric acid secretion,regulation of smooth muscle contraction,response to stress,signal transduction,G-protein coupled receptor protein signaling pathway,neuropeptide signaling pathway,digestion,photoperiodism,sensory perception of pain,eating behavior,positive regulation of smooth muscle contraction,positive regulation of hormone secretion,positive regulat…
PH_hs_0028142	3.73864	1.90252	3.73864	up	1.07702	-0.825493	SERPINA1	response to hypoxia,acute-phase response,blood coagulation,response to lead ion,response to organic cyclic substance,response to estradiol stimulus,response to lipopolysaccharide,response to methanol,response to triglyceride,response to cytokine stimulus,response to chromate///extracellular region,extracellular region,proteinaceous extracellular matrix,extracellular space,platelet alpha granule l…
PH_hs_0028150	5.16954	2.37004	5.16954	up	1.48414	-0.885897	MGC13053
PH_hs_0028155	8.0868	3.01557	8.0868	up	0.950038	-2.06553	LOC100294276
PH_hs_0028182	5.14091	2.36202	5.14091	up	1.02624	-1.33578	HVCN1	membrane,integral to membrane///ion transport,response to pH,response to zinc ion,response to zinc ion,proton transport,transmembrane transport///voltage-gated ion channel activity,voltage-gated proton channel activity,voltage-gated proton channel activity
PH_hs_0028199	50.3792	5.65476	50.3792	up	5.51189	-0.14287	ARL8A	cell cycle,chromosome segregation,mitosis,small GTPase mediated signal transduction,cell division///intracellular,cytoplasm,lysosomal membrane,endosome,membrane,midbody,late endosome membrane,spindle midzone///nucleotide binding,GTPase activity,GTP binding,alpha-tubulin binding,beta-tubulin binding
PH_hs_0028214	2.68593	1.42542	2.68593	up	0.667085	-0.758338	EDARADD	cytoplasm///protein binding///hair follicle development,signal transduction,multicellular organismal development,cell differentiation,odontogenesis of dentine-containing tooth
PH_hs_0028280	2.93483	1.55328	2.93483	up	1.0753	-0.477982	LRRC2	protein binding
PH_hs_0027971	2.01368	1.00983	2.01368	up	0.641815	-0.368017	CXCR3	receptor activity,G-protein coupled receptor activity,chemokine receptor activity,C-C chemokine receptor activity,C-X-C chemokine receptor activity///cytoplasm,plasma membrane,integral to plasma membrane///cellular component movement,chemotaxis,cell adhesion,signal transduction,G-protein coupled receptor protein signaling pathway,elevation of cytosolic calcium ion concentration
PH_hs_0028009	26.1231	4.70725	26.1231	up	2.04504	-2.66222	LYZ	inflammatory response,metabolic process,cell wall macromolecule catabolic process,cytolysis,defense response to bacterium///extracellular region,extracellular space///lysozyme activity,protein binding,hydrolase activity, acting on glycosyl bonds
PH_hs_0028016	2.22399	1.15315	2.22399	up	0.721767	-0.431381	C1GALT1	angiogenesis,kidney development,multicellular organismal development,cell differentiation///membrane,integral to membrane///glycoprotein-N-acetylgalactosamine 3-beta-galactosyltransferase activity,transferase activity, transferring glycosyl groups,metal ion binding
PH_hs_0028088	14.6369	3.87154	14.6369	up	2.68527	-1.18627	DMBT1	multicellular organismal development,response to virus,protein transport,epithelial cell differentiation,epithelial cell differentiation,induction of bacterial agglutination,interspecies interaction between organisms,innate immune response///extracellular region,cytoplasm,membrane,extrinsic to membrane,phagocytic vesicle membrane,zymogen granule membrane///scavenger receptor activity,scavenger re…
PH_hs_0027846	2.19054	1.13129	2.19054	up	0.789585	-0.341702	UNC93B1	intracellular protein transport,response to virus,toll-like receptor 3 signaling pathway,toll-like receptor 7 signaling pathway,toll-like receptor 9 signaling pathway,innate immune response///lysosome,endosome,endoplasmic reticulum,endoplasmic reticulum membrane,membrane,integral to membrane,cytoplasmic vesicle,early phagosome
PH_hs_0027876	4.04154	2.0149	4.04154	up	1.4261	-0.588804	LIME1	plasma membrane,integral to membrane
PH_hs_0027896	4.16235	2.0574	4.16235	up	1.57138	-0.486019	PDCD1	apoptosis,humoral immune response,multicellular organismal development///plasma membrane,external side of plasma membrane,integral to membrane///signal transducer activity,protein binding
PH_hs_0027917	2.07379	1.05227	2.07379	up	0.74449	-0.30778	FAM173A	membrane,integral to membrane
PH_hs_0027962	2.04855	1.03461	2.04855	up	0.760533	-0.274073	NOS2	intracellular,nucleus,cytoplasm,peroxisome,cytosol,cortical cytoskeleton,perinuclear region of cytoplasm///nitric-oxide synthase activity,protein binding,calmodulin binding,cAMP-dependent protein kinase regulator activity,FMN binding,oxidoreductase activity,heme binding,tetrahydrobiopterin binding,arginine binding,protein homodimerization activity,metal ion binding,FAD binding,NADP or NADPH bindi…
PH_hs_0027715	3.22299	1.6884	3.22299	up	0.772497	-0.915903	RGS10	negative regulation of signal transduction///signal transducer activity,protein binding
PH_hs_0027687	2.21466	1.14708	2.21466	up	0.724207	-0.422878	LPAR1	plasma membrane,integral to plasma membrane,cell surface,endocytic vesicle///signal transduction,G-protein coupled receptor protein signaling pathway,activation of phospholipase C activity,elevation of cytosolic calcium ion concentration,positive regulation of I-kappaB kinase/NF-kappaB cascade///lysosphingolipid and lysophosphatidic acid receptor activity,receptor activity,G-protein coupled recep…
PH_hs_0027552	2.20488	1.1407	2.20488	up	0.397036	-0.743666	DHRS13	binding,oxidoreductase activity///oxidation reduction///extracellular region
PH_hs_0027573	4.25238	2.08827	4.25238	up	0.711985	-1.37629	ANKRD44	protein binding
PH_hs_0027599	8.68512	3.11855	8.68512	up	1.90791	-1.21064	KRT7	structural molecule activity,protein binding///nucleus,nucleolus,cytoplasm,intermediate filament,keratin filament///DNA replication,regulation of translation,cytoskeleton organization,interspecies interaction between organisms,interphase
PH_hs_0027610	2.23503	1.16029	2.23503	up	0.778144	-0.382149	TOR3A	nucleotide binding,ATP binding///cytoplasm,endoplasmic reticulum///chaperone mediated protein folding requiring cofactor
PH_hs_0027656	2.51507	1.3306	2.51507	up	0.929459	-0.401142	EPS8L2	cytoplasm
PH_hs_0027662	2.55348	1.35247	2.55348	up	0.541454	-0.811011	SFI1	cytoplasm,centriole,cytosol,cytoskeleton
PH_hs_0027430	10.2465	3.35705	10.2465	up	1.6929	-1.66415	KIAA0125
PH_hs_0027442	2.72265	1.44501	2.72265	up	0.875683	-0.56933	ADA	response to hypoxia,in utero embryonic development,trophectodermal cell differentiation,liver development,placenta development,germinal center B cell differentiation,positive regulation of germinal center formation,negative regulation of leukocyte migration,negative regulation of mature B cell apoptosis,adenosine catabolic process,deoxyadenosine catabolic process,cell adhesion,aging,nucleotide me…
PH_hs_0027479	6.32859	2.66188	6.32859	up	0.700061	-1.96182	CD74	activation of MAPK activity,prostaglandin biosynthetic process,positive regulation of cytokine-mediated signaling pathway,negative regulation of peptide secretion,protein complex assembly,intracellular protein transport,defense response,immune response,signal transduction,cell proliferation,immunoglobulin mediated immune response,antigen processing and presentation of endogenous antigen,antigen p…
PH_hs_0027491	5.92407	2.56659	5.92407	up	1.0468	-1.51979	RUNDC2A
PH_hs_0027507	3.43656	1.78097	3.43656	up	0.946555	-0.834411	FFAR3	receptor activity,G-protein coupled receptor activity,lipid binding///plasma membrane,integral to plasma membrane///signal transduction,G-protein coupled receptor protein signaling pathway
PH_hs_0027526	3.28402	1.71546	3.28402	up	0.864781	-0.850682	POU2F2	regulation of transcription, DNA-dependent,transcription from RNA polymerase II promoter,humoral immune response///nucleus,cytoplasm///transcription factor activity,sequence-specific DNA binding
PH_hs_0027536	11.3108	3.49963	11.3108	up	2.01989	-1.47974	SAA2
PH_hs_0027539	6.30444	2.65637	6.30444	up	1.26002	-1.39635	LCN1	proteolysis,transport,response to stimulus,sensory perception of taste///cysteine-type endopeptidase inhibitor activity,transporter activity,protein binding///extracellular region
PH_hs_0027302	4.43331	2.14838	4.43331	up	1.43844	-0.709941	NCF4	cytoplasm,cytosol,membrane,NADPH oxidase complex///immune response,cell communication,oxidation reduction///protein binding,phosphoinositide binding,protein dimerization activity
PH_hs_0027320	2.19407	1.13361	2.19407	up	0.910236	-0.223373	HTR1A	signal transduction,G-protein coupled receptor protein signaling pathway,inhibition of adenylate cyclase activity by serotonin receptor signaling pathway,behavior,positive regulation of cell proliferation,regulation of feeding behavior///G-protein alpha-subunit binding,receptor activity,G-protein coupled receptor activity,serotonin receptor activity,drug binding,serotonin binding///plasma membran…
PH_hs_0027281	9.30958	3.21872	9.30958	up	1.17549	-2.04323	ITGAL	plasma membrane,integrin complex,cell surface,integral to membrane///receptor activity,protein binding,protein heterodimerization activity,cell adhesion molecule binding///T cell activation via T cell receptor contact with antigen bound to MHC molecule on antigen presenting cell,cellular component movement,inflammatory response,cell adhesion,heterophilic cell-cell adhesion,leukocyte cell-cell adh…
PH_hs_0027361	2.37828	1.24992	2.37828	up	0.769258	-0.480659	CCR1	receptor activity,G-protein coupled receptor activity,chemokine receptor activity,protein binding,C-C chemokine receptor activity///chemotaxis,inflammatory response,immune response,cell adhesion,signal transduction,cell surface receptor linked signaling pathway,G-protein signaling, coupled to cyclic nucleotide second messenger,elevation of cytosolic calcium ion concentration,cell-cell signaling,r…
PH_hs_0027159	4.93554	2.30321	4.93554	up	1.72476	-0.578445	MEF2B	nucleus,transcription factor complex///transcription factor activity,histone deacetylase binding,sequence-specific DNA binding///regulation of transcription, DNA-dependent,muscle organ development
PH_hs_0027169	2.30412	1.20422	2.30412	up	0.865117	-0.339102	POLD4	positive regulation of endothelial cell proliferation,DNA replication,DNA-dependent DNA replication,nucleotide-excision repair, DNA gap filling///DNA-directed DNA polymerase activity,protein binding,transferase activity,nucleotidyltransferase activity///nucleus,nucleoplasm
PH_hs_0027178	20.6978	4.37141	20.6978	up	2.02925	-2.34216	PROL1	extracellular region///regulation of sensory perception of pain///endopeptidase inhibitor activity,peptidase inhibitor activity
PH_hs_0027185	5.05598	2.33799	5.05598	up	0.956835	-1.38116	ALOX5	leukotriene metabolic process,inflammatory response,response to nutrient,arachidonic acid metabolic process,leukotriene biosynthetic process,lipoxygenase pathway,positive regulation of vasoconstriction,oxidation reduction///soluble fraction,nucleus,nuclear envelope,nuclear envelope lumen,cytoplasm,cytosol,membrane,nuclear matrix,dendrite,nuclear membrane,sarcolemma///arachidonate 5-lipoxygenase a…
PH_hs_0027193	3.02643	1.59762	3.02643	up	0.950888	-0.646727	C1QC	extracellular region,extracellular region,nucleus,nucleolus,cytoplasm,intracellular membrane-bounded organelle///immune response,complement activation, classical pathway,negative regulation of granulocyte differentiation,innate immune response,negative regulation of macrophage differentiation
PH_hs_0027229	2.04849	1.03456	2.04849	up	0.317869	-0.716695	RASGEF1A	guanyl-nucleotide exchange factor activity///intracellular///regulation of small GTPase mediated signal transduction
PH_hs_0027252	9.62875	3.26735	9.62875	up	2.2845	-0.982851	CST7	extracellular region,cytoplasm///immune response///endopeptidase inhibitor activity,cysteine-type endopeptidase inhibitor activity
PH_hs_0027256	2.05416	1.03855	2.05416	up	0.76571	-0.272839	PROM2	plasma membrane,cilium,integral to membrane,basolateral plasma membrane,apical plasma membrane,microvillus membrane,cilium membrane
PH_hs_0027031	2.37685	1.24905	2.37685	up	0.924943	-0.324108	CD1B	lysosomal membrane,endosome,plasma membrane,endosome membrane,integral to membrane///immune response,antigen processing and presentation///protein binding
PH_hs_0027041	23.6921	4.56633	23.6921	up	2.3793	-2.18703	MMP7	extracellular region,proteinaceous extracellular matrix,extracellular space///metalloendopeptidase activity,peptidase activity,zinc ion binding,metal ion binding///proteolysis,metabolic process,collagen catabolic process,regulation of cell proliferation
PH_hs_0027046	2.01111	1.00799	2.01111	up	0.676622	-0.331366	MRPL23	translation///nucleotide binding,RNA binding,structural constituent of ribosome///intracellular,mitochondrion,mitochondrial large ribosomal subunit,ribosome
PH_hs_0027084	6.76194	2.75744	6.76194	up	0.731705	-2.02573	DEF6	nucleus,cytoplasm,plasma membrane///protein binding
PH_hs_0027086	5.27268	2.39854	5.27268	up	1.00559	-1.39295	TMC6	endoplasmic reticulum,endoplasmic reticulum membrane,membrane,integral to membrane
PH_hs_0027108	2.10614	1.0746	2.10614	up	0.635288	-0.439313	CDCA3	cellular_component,cytoplasm,cytosol///cell cycle,mitosis,biological_process,cell division///molecular_function
PH_hs_0027112	9.07481	3.18187	9.07481	up	1.63263	-1.54924	SLAMF1	plasma membrane,external side of plasma membrane,integral to membrane///antigen binding,transmembrane receptor activity,protein binding///positive regulation of cell proliferation,interspecies interaction between organisms,lymphocyte activation
PH_hs_0027116	284.759	8.1536	284.759	up	7.99411	-0.15949	PPP1R7	biological_process///nucleus,cytoplasm///protein binding,protein phosphatase type 1 regulator activity,enzyme regulator activity
PH_hs_0027119	2.34975	1.23251	2.34975	up	0.888743	-0.343766	KLRD1	transmembrane receptor activity,binding,sugar binding///cell surface receptor linked signaling pathway///plasma membrane,integral to membrane
PH_hs_0027120	2.58689	1.37122	2.58689	up	0.241828	-1.12939	ALX1	nucleus,transcription factor complex///transcription factor activity,transcription corepressor activity,protein binding,sequence-specific DNA binding,protein heterodimerization activity///negative regulation of transcription from RNA polymerase II promoter,cartilage condensation,neural tube closure,regulation of transcription, DNA-dependent,transcription from RNA polymerase II promoter,multicellu…
PH_hs_0027124	5.62512	2.49188	5.62512	up	0.944275	-1.54761	LPXN	cytoplasm///protein complex assembly,cell adhesion,signal transduction///zinc ion binding,metal ion binding
PH_hs_0027145	3.921	1.97122	3.921	up	1.22217	-0.749055	CNR2	response to amphetamine,immune response,signal transduction,G-protein signaling, coupled to cyclic nucleotide second messenger,behavior,sensory perception of pain,negative regulation of synaptic transmission, GABAergic,response to lipopolysaccharide,negative regulation of mast cell activation,negative regulation of action potential,negative regulation of inflammatory response,negative regulation …
PH_hs_0026863	2.06139	1.04362	2.06139	up	0.328948	-0.71467	RASSF4	cell cycle,signal transduction///protein binding
PH_hs_0026878	10.744	3.42546	10.744	up	1.1573	-2.26816	HSH2D	T cell activation///nucleus,cytoplasm///SH3/SH2 adaptor activity,protein binding
PH_hs_0026902	3.07412	1.62017	3.07412	up	1.26922	-0.350952	TCL1B
PH_hs_0026955	3.15609	1.65814	3.15609	up	0.867474	-0.790666	DARC	receptor activity,transmembrane receptor activity,G-protein coupled receptor activity,chemokine receptor activity///defense response,signal transduction,G-protein coupled receptor protein signaling pathway///plasma membrane,integral to membrane
PH_hs_0026960	4.49728	2.16905	4.49728	up	1.47704	-0.692016	CCR2	chemotaxis,inflammatory response,immune response,cellular defense response,signal transduction,G-protein coupled receptor protein signaling pathway,negative regulation of adenylate cyclase activity,elevation of cytosolic calcium ion concentration,JAK-STAT cascade,response to wounding,cytokine-mediated signaling pathway,interspecies interaction between organisms///receptor activity,G-protein coupl…
PH_hs_0026990	3.39096	1.76169	3.39096	up	0.515097	-1.24659	RAB11FIP1	protein transport///protein binding///membrane,phagocytic vesicle membrane,cytoplasmic vesicle,recycling endosome
PH_hs_0027000	3.3054	1.72483	3.3054	up	0.914498	-0.810328	MDS2
PH_hs_0027006	2.3047	1.20458	2.3047	up	0.751879	-0.452701	KCNE3	ion transport,regulation of potassium ion transport///membrane,integral to membrane///voltage-gated ion channel activity,voltage-gated potassium channel activity,potassium channel regulator activity
PH_hs_0026805	2.60477	1.38116	2.60477	up	0.688436	-0.69272	MAP4K2	protein amino acid phosphorylation,vesicle targeting,response to stress,immune response,intracellular protein kinase cascade,JNK cascade///Golgi membrane,soluble fraction,cytoplasm,Golgi apparatus,plasma membrane,basolateral plasma membrane,intracellular membrane-bounded organelle///nucleotide binding,protein serine/threonine kinase activity,small GTPase regulator activity,protein binding,ATP bin…
PH_hs_0026806	2.06213	1.04413	2.06213	up	0.757568	-0.286566	BPESC1	biological_process///cellular_component///molecular_function
PH_hs_0026808	3.751	1.90728	3.751	up	1.46926	-0.438012	SAA4	acute-phase response///extracellular region,high-density lipoprotein particle
PH_hs_0026809	2.14417	1.10042	2.14417	up	0.809486	-0.290932	ACSM3	lipid metabolic process,fatty acid biosynthetic process,metabolic process,regulation of blood pressure///nucleotide binding,molecular_function,ATP binding,fatty acid ligase activity,ligase activity,metal ion binding,butyrate-CoA ligase activity///cellular_component,mitochondrion,mitochondrial matrix
PH_hs_0026812	2.65984	1.41134	2.65984	up	0.793722	-0.617616	CEACAM1	angiogenesis,homophilic cell adhesion,integrin-mediated signaling pathway,cell migration///extracellular region,membrane fraction,plasma membrane,integral to plasma membrane,integral to membrane///molecular_function
PH_hs_0026813	2.07781	1.05506	2.07781	up	0.665725	-0.38934	SLC17A9	transporter activity///membrane,integral to membrane///exocytosis,transmembrane transport
PH_hs_0026836	4.13663	2.04846	4.13663	up	1.40619	-0.64227	TNFAIP8L2	innate immune response///protein binding
PH_hs_0026837	2.01068	1.00769	2.01068	up	0.454163	-0.553524	NEIL1	base-excision repair,nucleotide-excision repair,response to oxidative stress,metabolic process,negative regulation of nuclease activity///nucleus,cytoplasm///damaged DNA binding,DNA-(apurinic or apyrimidinic site) lyase activity,protein C-terminus binding,zinc ion binding,hydrolase activity, acting on glycosyl bonds,lyase activity,DNA N-glycosylase activity
PH_hs_0026631	2.73446	1.45125	2.73446	up	1.05402	-0.397231	MOBKL2A	protein binding,metal ion binding///intracellular
PH_hs_0026654	3.46841	1.79428	3.46841	up	0.485741	-1.30853	FBXO16
PH_hs_0026660	10.4408	3.38417	10.4408	up	0.945348	-2.43882	SEPT1	cytoplasm,microtubule organizing center,cytoskeleton,septin complex///nucleotide binding,protein binding,GTP binding///cell cycle,cell division
PH_hs_0026667	2.73773	1.45298	2.73773	up	0.781112	-0.671867	SPNS3	lipid transport,transmembrane transport///membrane,integral to membrane
PH_hs_0026492	4.5466	2.18479	4.5466	up	0.8455	-1.33929	CCL5	extracellular region,extracellular space,soluble fraction,cytoplasm///chronic inflammatory response,cellular calcium ion homeostasis,exocytosis,cellular component movement,chemotaxis,inflammatory response,immune response,cellular defense response,response to oxidative stress,cell adhesion,signal transduction,cell-cell signaling,aging,response to virus,positive regulation of fever,response to lipo…
PH_hs_0026505	2.08097	1.05726	2.08097	up	0.798718	-0.25854	WDR92	apoptosis,histone lysine methylation///methylated histone residue binding
PH_hs_0026523	5.07188	2.34252	5.07188	up	1.75838	-0.584141	LAT	immune response,signal transduction,integrin-mediated signaling pathway,Ras protein signal transduction,calcium-mediated signaling,intracellular signaling pathway,mast cell degranulation,regulation of T cell activation///immunological synapse,plasma membrane,integral to membrane,membrane raft///SH3/SH2 adaptor activity,protein binding
PH_hs_0026524	2.59615	1.37637	2.59615	up	0.860545	-0.515829	DPEP2	peptidase activity,metalloexopeptidase activity,dipeptidyl-peptidase activity,dipeptidase activity,metal ion binding///membrane,anchored to membrane///proteolysis
PH_hs_0026548	2.27674	1.18697	2.27674	up	0.618615	-0.568352	MTF1	intracellular,nucleus///DNA binding,transcription factor activity,transcription coactivator activity,protein binding,zinc ion binding,zinc-mediated transcriptional activator activity,metal ion binding///regulation of transcription from RNA polymerase II promoter,response to oxidative stress,response to metal ion,positive regulation of transcription from RNA polymerase II promoter,response to cadm…
PH_hs_0026550	2.13522	1.09439	2.13522	up	0.814701	-0.279686	SUSD4	membrane,integral to membrane
PH_hs_0026560	2.22838	1.15599	2.22838	up	0.772439	-0.383555	ATM	chromosome, telomeric region,nucleus,nucleoplasm,spindle,cytoplasmic membrane-bounded vesicle///nucleotide binding,DNA binding,protein serine/threonine kinase activity,protein serine/threonine kinase activity,DNA-dependent protein kinase activity,protein binding,ATP binding,kinase activity,1-phosphatidylinositol-3-kinase activity,transferase activity,phosphotransferase activity, alcohol group as …
PH_hs_0026562	4.03832	2.01376	4.03832	up	1.07347	-0.940286	CD40	signal transducer activity,receptor activity,protein binding,enzyme binding///extracellular region,plasma membrane,integral to plasma membrane,external side of plasma membrane,intracellular membrane-bounded organelle///immune response-regulating cell surface receptor signaling pathway,protein complex assembly,inflammatory response,platelet activation,positive regulation of B cell proliferation,po…
PH_hs_0026569	2.05587	1.03975	2.05587	up	0.797701	-0.242046	PRDM15	regulation of transcription, DNA-dependent///intracellular,nucleus///DNA binding,zinc ion binding,metal ion binding
PH_hs_0026574	2.21256	1.14572	2.21256	up	0.715659	-0.430057	TBC1D22A	regulation of Rab GTPase activity///GTPase activator activity,Rab GTPase activator activity,protein homodimerization activity///intracellular
PH_hs_0026607	3.96399	1.98695	3.96399	up	0.977328	-1.00962	SEMA4D	anti-apoptosis,immune response,cell adhesion,multicellular organismal development,nervous system development,cell differentiation,positive regulation of axonogenesis///receptor activity,receptor binding///plasma membrane,integral to membrane
PH_hs_0026344	4.41383	2.14203	4.41383	up	2.03843	-0.103597	POU4F1	nucleus///suckling behavior,regulation of transcription from RNA polymerase II promoter,multicellular organismal development,axonogenesis,synapse assembly,cell migration in hindbrain,central nervous system neuron differentiation,positive regulation of apoptosis,peripheral nervous system neuron differentiation,proprioception involved in equilibrioception///transcription factor activity,protein bin…
PH_hs_0026350	53.0548	5.72941	53.0548	up	5.56983	-0.159576	C14orf162
PH_hs_0026376	647.122	9.33789	647.122	up	9.18432	-0.153573	IFITM1	cell surface receptor linked signaling pathway,negative regulation of cell proliferation,response to biotic stimulus///receptor signaling protein activity,protein binding///plasma membrane,integral to membrane
PH_hs_0026385	3.25946	1.70463	3.25946	up	0.480883	-1.22375	EPB41	actin binding,structural constituent of cytoskeleton,protein binding,phosphatidylinositol binding,spectrin binding///nucleus,cytoplasm,plasma membrane,cell cortex,spectrin,spectrin-associated cytoskeleton,extrinsic to membrane,cortical cytoskeleton,protein complex///blood circulation,actin cytoskeleton organization,cortical actin cytoskeleton organization,positive regulation of protein binding
PH_hs_0026390	3.51034	1.81161	3.51034	up	1.21718	-0.594432	ASB16	intracellular signaling pathway///protein binding
PH_hs_0026401	3.72701	1.89802	3.72701	up	0.817647	-1.08037	MCOLN2	membrane,integral to membrane///ion channel activity///ion transport
PH_hs_0026403	2.27017	1.1828	2.27017	up	1.17061	-0.0121863	MCM4	DNA replication,DNA replication,DNA unwinding involved in replication,DNA-dependent DNA replication initiation,regulation of transcription///nucleotide binding,DNA binding,DNA helicase activity,single-stranded DNA binding,protein binding,ATP binding,nucleoside-triphosphatase activity///nucleus,nucleus,nucleoplasm,nucleolus
PH_hs_0026413	4.57753	2.19457	4.57753	up	0.815521	-1.37905	HS3ST3A1	Golgi membrane,Golgi apparatus,membrane,integral to membrane///sulfotransferase activity,transferase activity,[heparan sulfate]-glucosamine 3-sulfotransferase 3 activity
PH_hs_0026427	9.43212	3.23758	9.43212	up	2.01058	-1.227	GZMM	proteolysis,cytolysis///extracellular region///serine-type endopeptidase activity,protein binding,peptidase activity,serine-type peptidase activity
PH_hs_0026444	2.92219	1.54705	2.92219	up	1.3109	-0.236151	KRTAP15-1	intermediate filament
PH_hs_0026177	2.39854	1.26215	2.39854	up	0.833413	-0.428742	SIGLEC8	membrane,integral to membrane///transmembrane receptor activity,sugar binding///cell adhesion,signal transduction
PH_hs_0026180	2.46159	1.29959	2.46159	up	0.865479	-0.434113	E2F5	regulation of transcription, DNA-dependent///transcription factor activity,transcription factor binding///nucleus,nucleoplasm,transcription factor complex
PH_hs_0026185	6.48852	2.69789	6.48852	up	1.9823	-0.715588	GNG4	heterotrimeric G-protein complex,plasma membrane///signal transducer activity///signal transduction,regulation of G-protein coupled receptor protein signaling pathway,hormone-mediated signaling pathway,negative regulation of cell growth
PH_hs_0026203	2.24162	1.16454	2.24162	up	0.527085	-0.637459	NEK8	cytoplasm///protein amino acid phosphorylation///nucleotide binding,protein serine/threonine kinase activity,protein binding,ATP binding,transferase activity,metal ion binding
PH_hs_0026261	2.11739	1.08229	2.11739	up	0.588468	-0.493818	NLRP14	multicellular organismal development,spermatogenesis,cell differentiation///nucleotide binding,protein binding,ATP binding
PH_hs_0026302	3.0794	1.62265	3.0794	up	1.14779	-0.474853	GPR144	G-protein coupled receptor activity///signal transduction,G-protein coupled receptor protein signaling pathway,neuropeptide signaling pathway///plasma membrane,integral to membrane
PH_hs_0026336	2.88723	1.52968	2.88723	up	0.875955	-0.65373	NFKBIE	D-serine transport,cytoplasmic sequestering of transcription factor///protein binding///nucleus,nucleolus,cytoplasm,Golgi apparatus,intracellular membrane-bounded organelle,perinuclear region of cytoplasm
PH_hs_0026109	3.3391	1.73946	3.3391	up	1.44894	-0.290516	RAD51	double-strand break repair via homologous recombination,double-strand break repair via homologous recombination,DNA unwinding involved in replication,DNA repair,DNA recombination,mitotic recombination,meiosis,reciprocal meiotic recombination,positive regulation of DNA ligation,protein homooligomerization///condensed chromosome,condensed nuclear chromosome,nucleus,nucleus,nucleoplasm,PML body///nu…
PH_hs_0026155	3.01794	1.59357	3.01794	up	1.30302	-0.290544	MESP1	heart looping,secondary heart field specification,sinus venosus morphogenesis,growth involved in heart morphogenesis,cardioblast anterior-lateral migration,multicellular organismal development,gastrulation,mesodermal cell migration,positive regulation of gene-specific transcription from RNA polymerase II promoter,negative regulation of gene-specific transcription,negative regulation of mesodermal…
PH_hs_0026161	7.04274	2.81614	7.04274	up	1.60975	-1.20639	DENND2D
PH_hs_0026162	2.21812	1.14934	2.21812	up	0.511256	-0.638082	TRABD
PH_hs_0025941	2.07523	1.05327	2.07523	up	0.632483	-0.420789	EZH2	chromatin organization,regulation of transcription, DNA-dependent,chromatin modification,negative regulation of retinoic acid receptor signaling pathway///DNA binding,protein binding,methyltransferase activity,transcription repressor activity,transferase activity,histone-lysine N-methyltransferase activity,histone methyltransferase activity///nucleus,ESC/E(Z) complex
PH_hs_0025944	2.70883	1.43767	2.70883	up	1.00692	-0.430749	TOR2A	nucleotide binding,hormone activity,ATP binding,nucleoside-triphosphatase activity///chaperone mediated protein folding requiring cofactor///extracellular region,endoplasmic reticulum
PH_hs_0025972	3.60077	1.8483	3.60077	up	0.972784	-0.87552	TBXAS1	monooxygenase activity,thromboxane-A synthase activity,electron carrier activity,isomerase activity,heme binding,metal ion binding///membrane,integral to membrane///prostaglandin biosynthetic process,fatty acid biosynthetic process,oxidation reduction
PH_hs_0025984	2.39161	1.25798	2.39161	up	0.591258	-0.666725	CLPTM1L	membrane,integral to membrane///apoptosis
PH_hs_0025813	2.01812	1.01301	2.01812	up	0.65951	-0.353501	TTYH3	ion channel activity,chloride channel activity///plasma membrane,integral to membrane,chloride channel complex///ion transport
PH_hs_0025821	3.78513	1.92034	3.78513	up	1.65054	-0.269803	PON3	aryldialkylphosphatase activity,arylesterase activity,arylesterase activity,hydrolase activity,protein homodimerization activity,metal ion binding///response to external stimulus,aromatic compound catabolic process,carboxylic acid catabolic process///extracellular region,extracellular space,microsome
PH_hs_0025831	19.2043	4.26336	19.2043	up	4.10979	-0.153573	PIAS2	DNA binding,RNA polymerase II transcription factor activity,transcription coactivator activity,protein binding,zinc ion binding,SUMO ligase activity,metal ion binding,androgen receptor binding///positive regulation of gene-specific transcription from RNA polymerase II promoter,protein sumoylation,androgen receptor signaling pathway,regulation of transcription,regulation of osteoblast differentiat…
PH_hs_0025837	4.14047	2.0498	4.14047	up	1.34712	-0.702677	PACSIN1	endocytosis,cytoskeleton organization,negative regulation of endocytosis///cytoplasm,cytoplasm,COPI-coated vesicle///protein kinase activity,protein binding,cytoskeletal protein binding
PH_hs_0025861	4.44818	2.15322	4.44818	up	1.96929	-0.18393	AURKB	cytokinesis,protein amino acid phosphorylation,cell cycle,mitosis,protein localization to kinetochore///nucleotide binding,protein serine/threonine kinase activity,protein binding,ATP binding,transferase activity,metal ion binding///condensed chromosome, centromeric region,condensed nuclear chromosome, centromeric region,nucleus,chromosome,cytoplasm,spindle,cytoskeleton,midbody,chromosome passeng…
PH_hs_0025871	2.06224	1.04421	2.06224	up	0.252926	-0.791283	OAS1	nucleus,cytoplasm,mitochondrion,endoplasmic reticulum,microsome///nucleobase, nucleoside, nucleotide and nucleic acid metabolic process,immune response///nucleotide binding,RNA binding,ATP binding,transferase activity,nucleotidyltransferase activity
PH_hs_0025876	9.31613	3.21973	9.31613	up	1.77013	-1.4496	CD53	signal transduction///plasma membrane,cell surface,integral to membrane
PH_hs_0025885	2.31812	1.21296	2.31812	up	0.79061	-0.422346	DPYS	uracil binding,thymine binding,dihydropyrimidinase activity,dihydropyrimidinase activity,dihydropyrimidinase activity,zinc ion binding,amino acid binding,hydrolase activity, acting on carbon-nitrogen (but not peptide) bonds,metal ion binding///pyrimidine base catabolic process,thymine catabolic process,uracil catabolic process,uracil catabolic process,beta-alanine metabolic process,protein homote…
PH_hs_0025916	2.32318	1.2161	2.32318	up	0.81719	-0.398908	SERINC2	membrane,integral to membrane
PH_hs_0025686	5.72776	2.51797	5.72776	up	1.49463	-1.02334	FKBP11	membrane,integral to membrane///peptidyl-prolyl cis-trans isomerase activity,isomerase activity///protein folding
PH_hs_0025688	3.74939	1.90666	3.74939	up	1.94424	0.0375819	GDPD2	glycerophosphodiester phosphodiesterase activity,hydrolase activity,metal ion binding,glycerophosphoinositol inositolphosphodiesterase activity///cytoplasm,cytoskeleton,plasma membrane,integral to membrane///glycerol metabolic process,lipid metabolic process
PH_hs_0025738	3.22774	1.69052	3.22774	up	1.30743	-0.383095	TMPRSS2	serine-type endopeptidase activity,scavenger receptor activity,peptidase activity,serine-type peptidase activity///extracellular region,cytoplasm,plasma membrane,integral to plasma membrane///proteolysis
PH_hs_0025742	13.7071	3.77685	13.7071	up	3.63978	-0.137065	KLHL6	germinal center formation,B cell receptor signaling pathway///protein binding
PH_hs_0025761	2.32457	1.21696	2.32457	up	0.698139	-0.518822	SH2D3A	SH3/SH2 adaptor activity,guanyl-nucleotide exchange factor activity,protein binding///JNK cascade,small GTPase mediated signal transduction///intracellular
PH_hs_0025776	2.73462	1.45134	2.73462	up	0.858283	-0.593057	MAP3K14	cytoplasm,cytosol///nucleotide binding,protein kinase activity,protein serine/threonine kinase activity,MAP kinase kinase kinase activity,protein binding,ATP binding,transferase activity///protein amino acid phosphorylation,positive regulation of I-kappaB kinase/NF-kappaB cascade,positive regulation of I-kappaB kinase/NF-kappaB cascade
PH_hs_0025788	2.30215	1.20298	2.30215	up	0.604851	-0.598128	CMTM7	cytokine activity///chemotaxis///extracellular space,membrane,integral to membrane
PH_hs_0025790	2.00776	1.00559	2.00776	up	0.785706	-0.219884	SAMD3
PH_hs_0025799	2.48259	1.31185	2.48259	up	0.799194	-0.512653	CAMK4	nucleotide binding,calmodulin-dependent protein kinase activity,calmodulin binding,ATP binding,transferase activity///nucleus,nucleoplasm,nucleolus,cytoplasm///protein amino acid phosphorylation,signal transduction
PH_hs_0025577	2.85044	1.51119	2.85044	up	0.943819	-0.567367	ARHGAP9	signal transduction///GTPase activator activity,protein binding///intracellular
PH_hs_0025589	2.5902	1.37306	2.5902	up	0.770812	-0.602251	PREX1	guanyl-nucleotide exchange factor activity,Rho guanyl-nucleotide exchange factor activity,Rho GTPase activator activity,protein binding,phospholipid binding,enzyme binding///intracellular,cytoplasm,cytosol,cytosol,plasma membrane///superoxide metabolic process,apoptosis,induction of apoptosis by extracellular signals,actin filament polymerization,regulation of Rho protein signal transduction,neut…
PH_hs_0025591	2.26989	1.18262	2.26989	up	0.665488	-0.517133	BHLHE41	regulation of transcription, DNA-dependent,circadian rhythm,cell proliferation,organ morphogenesis,cell differentiation///transcription factor activity///nucleus
PH_hs_0025639	4.23894	2.0837	4.23894	up	1.53159	-0.552115	ARID3A	intracellular,nucleus,cytoplasm///regulation of transcription, DNA-dependent///transcription factor activity,protein binding,protein homodimerization activity
PH_hs_0025640	2.32887	1.21963	2.32887	up	0.66211	-0.557521	MATK	cytoplasm///nucleotide binding,protein tyrosine kinase activity,non-membrane spanning protein tyrosine kinase activity,protein binding,ATP binding,transferase activity///protein amino acid phosphorylation,signal transduction,mesoderm development,cell proliferation,positive regulation of cell proliferation
PH_hs_0025645	13.9157	3.79864	13.9157	up	1.52039	-2.27826	SPIB	nucleus,cytoplasm,microtubule cytoskeleton///regulation of transcription from RNA polymerase II promoter,macrophage differentiation///transcription factor activity,RNA polymerase II transcription factor activity,sequence-specific DNA binding
PH_hs_0025653	6.79196	2.76383	6.79196	up	1.03315	-1.73068	MS4A1	plasma membrane,integral to plasma membrane///immune response,B cell activation
PH_hs_0025655	5.28084	2.40077	5.28084	up	1.56271	-0.838054	SORL1	transmembrane receptor activity,low-density lipoprotein binding///lipid transport,receptor-mediated endocytosis,steroid metabolic process,cholesterol metabolic process///integral to plasma membrane,membrane,low-density lipoprotein particle
PH_hs_0025669	2.00177	1.00128	2.00177	up	0.573101	-0.428176	ENTPD6	guanosine-5'-triphosphate,3'-diphosphate diphosphatase activity,hydrolase activity,nucleoside-diphosphatase activity,nucleoside-triphosphatase activity///response to magnesium ion,response to calcium ion///Golgi membrane,extracellular region,extracellular space,membrane fraction,Golgi apparatus,cell surface,membrane,integral to membrane
PH_hs_0025430	4.73727	2.24406	4.73727	up	1.31799	-0.926065	CDCA7	regulation of cell proliferation,regulation of transcription///nucleus
PH_hs_0025433	2.75515	1.46213	2.75515	up	1.37423	-0.0878987	MARVELD3	membrane,integral to membrane
PH_hs_0025454	7.53415	2.91344	7.53415	up	1.28976	-1.62368	IKZF1	intracellular,nucleus,centromeric heterochromatin,cytoplasm///DNA binding,transcription factor activity,protein binding,zinc ion binding,promoter binding,specific transcriptional repressor activity,metal ion binding,protein heterodimerization activity///natural killer cell differentiation,regulation of transcription, DNA-dependent,cell cycle,multicellular organismal development,mesoderm developme…
PH_hs_0025458	2.16718	1.11582	2.16718	up	0.787325	-0.328492	ASB14
PH_hs_0025483	7.17454	2.84289	7.17454	up	1.61948	-1.22341	LAPTM5	lysosome,lysosomal membrane,integral to plasma membrane,membrane///transport
PH_hs_0025524	4.30557	2.1062	4.30557	up	1.13789	-0.968312	DOCK8	guanyl-nucleotide exchange factor activity,GTP binding,GTPase binding
PH_hs_0025298	4.31063	2.1079	4.31063	up	1.584	-0.523898	TF	protein binding,ferric iron binding,ubiquitin protein ligase binding,metal ion binding///extracellular region,extracellular region,early endosome,late endosome,coated pit,basal plasma membrane,cytoplasmic membrane-bounded vesicle,apical plasma membrane,endocytic vesicle,secretory granule,basal part of cell,perinuclear region of cytoplasm,recycling endosome///ion transport,iron ion transport,cellu…
PH_hs_0025318	6.13518	2.61711	6.13518	up	1.81755	-0.799551	WWC1	nucleus,cytoplasm,plasma membrane,ruffle membrane,cell projection,perinuclear region of cytoplasm///transcription coactivator activity,protein binding///cell migration,regulation of hippo signaling pathway,positive regulation of MAPKKK cascade,regulation of transcription
PH_hs_0025319	2.06146	1.04367	2.06146	up	0.616631	-0.427037	C3orf52	endoplasmic reticulum,endoplasmic reticulum membrane,membrane,integral to membrane
PH_hs_0025329	2.2855	1.19251	2.2855	up	0.797597	-0.394912	RNF157	protein binding,zinc ion binding,metal ion binding
PH_hs_0025337	10.8748	3.44292	10.8748	up	2.8509	-0.592021	ALDH1L1	cytoplasm,mitochondrion///one-carbon metabolic process,biosynthetic process,10-formyltetrahydrofolate catabolic process,oxidation reduction///acyl carrier activity,catalytic activity,methyltransferase activity,formyltetrahydrofolate dehydrogenase activity,oxidoreductase activity,hydroxymethyl-, formyl- and related transferase activity,cofactor binding
PH_hs_0025347	2.8834	1.52777	2.8834	up	0.438382	-1.08939	BDH1	mitochondrion,mitochondrial inner membrane,mitochondrial matrix,mitochondrial matrix///metabolic process,oxidation reduction///3-hydroxybutyrate dehydrogenase activity,3-hydroxybutyrate dehydrogenase activity,binding,oxidoreductase activity
PH_hs_0025351	2.02123	1.01523	2.02123	up	0.673982	-0.341253	RAPGEF6	signal transduction,Ras protein signal transduction,regulation of GTPase activity,regulation of small GTPase mediated signal transduction///intracellular,cytoplasm,plasma membrane///guanyl-nucleotide exchange factor activity,Ras GTPase binding,GTP-dependent protein binding
PH_hs_0025353	3.04523	1.60655	3.04523	up	0.53282	-1.07373	FCRL3	receptor activity///plasma membrane,integral to membrane
PH_hs_0025381	2.66361	1.41339	2.66361	up	0.87669	-0.536695	TYMP	platelet-derived growth factor receptor binding,growth factor activity,thymidine phosphorylase activity///mitochondrial genome maintenance,angiogenesis,pyrimidine base metabolic process,pyrimidine nucleoside metabolic process,pyrimidine nucleotide metabolic process,DNA replication,chemotaxis,multicellular organismal development,metabolic process,cell differentiation
PH_hs_0025395	3.037	1.60265	3.037	up	0.606792	-0.995855	SYNGR3	integral to plasma membrane,synaptic vesicle,membrane,cell junction,cytoplasmic vesicle,neuromuscular junction///positive regulation of transporter activity///SH2 domain binding,protein N-terminus binding
PH_hs_0025410	2.32576	1.2177	2.32576	up	0.75143	-0.46627	SLC25A45	transmembrane transport///mitochondrion,mitochondrial inner membrane,membrane,integral to membrane///binding
PH_hs_0025191	5.72789	2.518	5.72789	up	1.32418	-1.19382	PIK3CD	protein amino acid phosphorylation,signal transduction,phosphoinositide phosphorylation,phosphoinositide-mediated signaling///phosphoinositide 3-kinase complex///nucleotide binding,inositol or phosphatidylinositol kinase activity,protein binding,ATP binding,1-phosphatidylinositol-3-kinase activity,transferase activity,phosphotransferase activity, alcohol group as acceptor,phosphatidylinositol-4,5…
PH_hs_0025209	3.73841	1.90242	3.73841	up	1.2309	-0.671525	TMEM165	membrane,integral to membrane
PH_hs_0025220	5.46826	2.45108	5.46826	up	2.1411	-0.309976	PDZK1IP1	membrane,integral to membrane
PH_hs_0025271	5.02898	2.33026	5.02898	up	1.32897	-1.00129	FOLR2	folic acid transport///extracellular region,membrane fraction,plasma membrane,anchored to membrane///receptor activity,folic acid binding
PH_hs_0025284	10.5746	3.40253	10.5746	up	0.47872	-2.92381	ZNF667	regulation of transcription, DNA-dependent///intracellular,nucleus///DNA binding,zinc ion binding,metal ion binding
PH_hs_0025078	3.12558	1.64412	3.12558	up	0.525396	-1.11873	DUSP4	soluble fraction,nucleus,nucleoplasm///MAPKKK cascade,protein amino acid dephosphorylation,response to organic substance///protein tyrosine phosphatase activity,protein tyrosine/threonine phosphatase activity,hydrolase activity,MAP kinase tyrosine/serine/threonine phosphatase activity
PH_hs_0025080	4.82548	2.27067	4.82548	up	0.869522	-1.40115	COL9A2	extracellular region,proteinaceous extracellular matrix,collagen type IX///extracellular matrix structural constituent conferring tensile strength///skeletal system development
PH_hs_0025125	2.12943	1.09047	2.12943	up	0.783226	-0.30724	DPCR1	membrane,integral to membrane
PH_hs_0025131	2.36028	1.23896	2.36028	up	0.72566	-0.5133	GPR64	signal transduction,G-protein coupled receptor protein signaling pathway,neuropeptide signaling pathway,spermatogenesis///G-protein coupled receptor activity///plasma membrane,integral to plasma membrane,integral to membrane,apical plasma membrane
PH_hs_0025150	7.19538	2.84707	7.19538	up	1.01522	-1.83185	TIGIT	negative regulation of interleukin-12 production,positive regulation of interleukin-10 production,negative regulation of T cell activation///plasma membrane,cell surface,integral to membrane///protein binding
PH_hs_0025162	5.44102	2.44388	5.44102	up	1.72171	-0.722168	SELPLG	receptor binding,protein binding,bacterial cell surface binding///membrane fraction,integral to plasma membrane,membrane,integral to membrane///cell adhesion,leukocyte tethering or rolling,cellular response to interleukin-6
PH_hs_0024986	2.50972	1.32753	2.50972	up	0.529337	-0.798189	DBP	regulation of transcription from RNA polymerase II promoter,regulation of cell proliferation,rhythmic process///nucleus///transcription factor activity,RNA polymerase II transcription factor activity,sequence-specific DNA binding,protein dimerization activity
PH_hs_0025002	4.76214	2.25161	4.76214	up	0.879092	-1.37252	THBS4	positive regulation of endothelial cell proliferation,cell adhesion,negative regulation of angiogenesis,positive regulation of peptidyl-tyrosine phosphorylation,myoblast migration,endothelial cell-cell adhesion,positive regulation of neutrophil chemotaxis///integrin binding,structural molecule activity,calcium ion binding,heparin binding///extracellular region,basement membrane,extracellular spac…
PH_hs_0025005	2.57142	1.36256	2.57142	up	0.509872	-0.852691	ST3GAL5	neolactotetraosylceramide alpha-2,3-sialyltransferase activity,sialyltransferase activity,lactosylceramide alpha-2,3-sialyltransferase activity///ganglioside biosynthetic process,carbohydrate metabolic process,protein amino acid glycosylation,glycosphingolipid biosynthetic process///Golgi membrane,Golgi apparatus,integral to plasma membrane,membrane,integral to membrane,integral to Golgi membrane
PH_hs_0025015	4.46741	2.15944	4.46741	up	0.722173	-1.43727	FCRL1	receptor activity///plasma membrane,integral to membrane
PH_hs_0025033	9.50961	3.24939	9.50961	up	1.03181	-2.21757	FCRL5	receptor activity///plasma membrane,integral to membrane
PH_hs_0024857	7.90465	2.9827	7.90465	up	1.49749	-1.48521	FGD3	ruffle,intracellular,cytoplasm,Golgi apparatus,cytosol,cytoskeleton,lamellipodium///guanyl-nucleotide exchange factor activity,guanyl-nucleotide exchange factor activity,Rho guanyl-nucleotide exchange factor activity,zinc ion binding,small GTPase binding,metal ion binding///apoptosis,cytoskeleton organization,regulation of cell shape,induction of apoptosis by extracellular signals,actin cytoskele…
PH_hs_0024879	2.05233	1.03726	2.05233	up	0.559264	-0.477999	HK3	carbohydrate metabolic process,glycolysis///nucleotide binding,hexokinase activity,hexokinase activity,ATP binding,kinase activity,transferase activity,enzyme binding,hormone binding///mitochondrion,membrane,protein complex
PH_hs_0024883	2.13544	1.09453	2.13544	up	0.753679	-0.340852	SAPS1	cytoplasm///regulation of phosphoprotein phosphatase activity///protein binding,protein phosphatase binding
PH_hs_0024886	12.1459	3.6024	12.1459	up	2.1588	-1.4436	SKAP1	nucleus,cytoplasm,plasma membrane///antigen binding,SH3/SH2 adaptor activity,protein binding,transcription activator activity,protein kinase binding,SH2 domain binding///positive regulation of transcription from RNA polymerase II promoter,T cell receptor signaling pathway
PH_hs_0024927	7.42304	2.89201	7.42304	up	0.879379	-2.01263	C13orf18
PH_hs_0024931	2.21646	1.14826	2.21646	up	0.909498	-0.23876	SLC6A20	neurotransmitter:sodium symporter activity,amino acid transmembrane transporter activity,amino acid transmembrane transporter activity,symporter activity///plasma membrane,integral to plasma membrane,apical plasma membrane///neurotransmitter transport,amino acid transport,amino acid transport
PH_hs_0024944	2.21076	1.14454	2.21076	up	0.586569	-0.557975	LRRK1	protein amino acid phosphorylation,small GTPase mediated signal transduction///intracellular,cytoplasm,mitochondrion///nucleotide binding,protein serine/threonine kinase activity,protein binding,ATP binding,GTP binding,transferase activity,metal ion binding
PH_hs_0024709	2.56994	1.36173	2.56994	up	0.818695	-0.543038	MYB	DNA binding,protein binding,transcription activator activity///nucleus,nuclear matrix///regulation of transcription, DNA-dependent
PH_hs_0024719	4.44866	2.15337	4.44866	up	1.39064	-0.762726	PRKCQ	regulation of cell growth,response to hypoxia,protein amino acid phosphorylation,membrane protein ectodomain proteolysis,aging,response to heat,response to glucose stimulus,regulation of G2/M transition of mitotic cell cycle,response to organic cyclic substance,regulation of vasoconstriction,intracellular signaling pathway,neuron differentiation,response to insulin stimulus,positive regulation of…
PH_hs_0024750	3.50195	1.80816	3.50195	up	0.887775	-0.920384	MYO1F	unconventional myosin complex///biological_process///nucleotide binding,motor activity,actin binding,calmodulin binding,ATP binding
PH_hs_0024759	10.1775	3.34731	10.1775	up	2.14942	-1.19789	P2RX5	purinergic nucleotide receptor activity,transmembrane receptor activity,extracellular ATP-gated cation channel activity,ion channel activity,ATP binding///integral to plasma membrane,membrane///transport,ion transport,signal transduction,nervous system development,positive regulation of calcium ion transport into cytosol,positive regulation of calcium-mediated signaling
PH_hs_0024771	6.00572	2.58634	6.00572	up	1.34534	-1.241	SEMA4A	multicellular organismal development,nervous system development,visual perception,cell differentiation,response to stimulus///receptor activity///plasma membrane,integral to membrane
PH_hs_0024777	64.5061	6.01136	64.5061	up	0.448685	-5.56268	COL15A1	angiogenesis,cell adhesion,signal transduction,multicellular organismal development,cell differentiation///extracellular region,collagen type XV,basement membrane,integral to membrane///extracellular matrix structural constituent,binding
PH_hs_0024797	8.85493	3.14648	8.85493	up	2.13247	-1.01401	LAG3	external side of plasma membrane,membrane,integral to membrane///cell surface receptor linked signaling pathway,negative regulation of interleukin-2 biosynthetic process,positive regulation of natural killer cell mediated cytotoxicity,negative regulation of T cell activation///antigen binding,transmembrane receptor activity,MHC class II protein binding
PH_hs_0024809	2.13401	1.09357	2.13401	up	0.460715	-0.632852	ZBTB24	regulation of transcription///intracellular,nucleus///DNA binding,protein binding,zinc ion binding,metal ion binding
PH_hs_0024588	7.91863	2.98525	7.91863	up	1.18387	-1.80138	CD84	plasma membrane,integral to plasma membrane///receptor activity///defense response,cell adhesion,homophilic cell adhesion
PH_hs_0024606	4.2446	2.08563	4.2446	up	1.41493	-0.670694	WIPF1	actin binding,protein binding,profilin binding///cytoplasm,actin filament,actin cytoskeleton,cytoplasmic membrane-bounded vesicle///protein complex assembly,actin polymerization or depolymerization,actin cytoskeleton organization,actin filament-based movement
PH_hs_0024615	6.2529	2.64452	6.2529	up	1.26622	-1.37831	PTPN7	cytoplasm,cytosol///protein amino acid dephosphorylation///protein tyrosine phosphatase activity,protein binding,hydrolase activity
PH_hs_0024619	11.2662	3.49393	11.2662	up	1.07926	-2.41467	LY9	membrane,integral to membrane///cell adhesion,immunoglobulin mediated immune response///molecular_function
PH_hs_0024623	3.64758	1.86694	3.64758	up	1.09407	-0.772872	EZR	protein binding,cytoskeletal protein binding,cell adhesion molecule binding,actin filament binding///ruffle,uropod,cytoplasm,cytosol,actin filament,plasma membrane,microvillus,microvillus,microtubule basal body,cell cortex,actin cytoskeleton,apical plasma membrane,extrinsic to membrane,filopodium,cortical cytoskeleton,microvillus membrane,ruffle membrane,apical part of cell///cytoskeletal anchori…
PH_hs_0024624	2.9296	1.5507	2.9296	up	1.13444	-0.416261	FGFR2	protein amino acid phosphorylation,positive regulation of cell proliferation,fibroblast growth factor receptor signaling pathway,fibroblast growth factor receptor signaling pathway,fibroblast growth factor receptor signaling pathway,cell growth///extracellular region,nucleus,cytoplasm,plasma membrane,cell cortex,cell surface,membrane,integral to membrane,extracellular matrix///nucleotide binding,…
PH_hs_0024631	2.98019	1.57541	2.98019	up	1.21281	-0.362594	CRISP3	extracellular region,proteinaceous extracellular matrix,specific granule///defense response,innate immune response///molecular_function
PH_hs_0024666	2.29435	1.19808	2.29435	up	0.598436	-0.599647	PITPNC1	protein binding,lipid binding,phosphatidylinositol transporter activity///intracellular,cytoplasm///lipid transport,signal transduction
PH_hs_0024682	4.40676	2.13972	4.40676	up	1.74558	-0.394136	LILRA4	membrane,integral to membrane///receptor activity
PH_hs_0024691	2.63604	1.39837	2.63604	up	0.719071	-0.679299	PLD4	membrane,integral to membrane///phospholipase D activity,protein binding,hydrolase activity,NAPE-specific phospholipase D activity///metabolic process,lipid catabolic process
PH_hs_0024474	4.38557	2.13276	4.38557	up	1.0337	-1.09906	ALPK2	protein amino acid phosphorylation///protein serine/threonine kinase activity,ATP binding,kinase activity,transferase activity
PH_hs_0024475	2.94672	1.55911	2.94672	up	1.15133	-0.407777	ACPP	acid phosphatase activity,hydrolase activity///extracellular region,lysosomal membrane,membrane
PH_hs_0024496	3.97769	1.99193	3.97769	up	0.992788	-0.999142	C2orf88	extracellular region
PH_hs_0024497	9.67278	3.27393	9.67278	up	0.961203	-2.31273	ARHGAP30	signal transduction///intracellular///GTPase activator activity
PH_hs_0024521	2.18631	1.1285	2.18631	up	0.89478	-0.233715	DPP6	dipeptidyl-peptidase activity///membrane,integral to membrane///proteolysis,cell death
PH_hs_0024557	2.60639	1.38205	2.60639	up	1.23933	-0.142723	SLC25A19	mitochondrion,mitochondrial inner membrane,membrane,integral to membrane///deoxynucleotide transport,transmembrane transport///transporter activity,binding,deoxynucleotide transmembrane transporter activity
PH_hs_0024559	175.211	7.45295	175.211	up	7.35795	-0.095006	TMEM106B	biological_process///cellular_component,membrane,integral to membrane///molecular_function
PH_hs_0024566	2.77706	1.47356	2.77706	up	0.844497	-0.629061	FMO5	biological_process,oxidation reduction///monooxygenase activity,flavin-containing monooxygenase activity,FAD binding,NADP or NADPH binding///endoplasmic reticulum,microsome,membrane,integral to membrane,intrinsic to endoplasmic reticulum membrane
PH_hs_0024575	8.12765	3.02284	8.12765	up	1.18166	-1.84118	APBB1IP	cytoplasm,cytosol,cytoskeleton,plasma membrane,focal adhesion,lamellipodium,cell junction///signal transduction
PH_hs_0024580	2.52312	1.33521	2.52312	up	0.770974	-0.564237	HIPK2	nucleotide binding,transcription corepressor activity,protein kinase activity,protein serine/threonine kinase activity,protein binding,ATP binding,transferase activity,SMAD binding,virion binding///nucleus,cytoplasm,nuclear body,nuclear body,PML body///negative regulation of transcription from RNA polymerase II promoter,protein amino acid phosphorylation,apoptosis,DNA damage response, signal tran…
PH_hs_0024584	2.09346	1.06589	2.09346	up	0.772082	-0.293807	DSCAML1	protein homodimerization activity///plasma membrane,cell surface,integral to membrane///cell fate determination,cell adhesion,homophilic cell adhesion,axonogenesis,central nervous system development,brain development,dorsal/ventral pattern formation,embryonic skeletal system morphogenesis
PH_hs_0024362	3.79399	1.92372	3.79399	up	0.904338	-1.01938	BLM	nucleotide binding,bubble DNA binding,DNA strand annealing activity,p53 binding,DNA binding,single-stranded DNA binding,ATP-dependent DNA helicase activity,helicase activity,protein binding,ATP binding,ATP-dependent helicase activity,four-way junction helicase activity,hydrolase activity,hydrolase activity, acting on acid anhydrides, in phosphorus-containing anhydrides,ATPase activity,ATP-depende…
PH_hs_0024365	6.49338	2.69897	6.49338	up	1.09354	-1.60543	ITGAX	integrin complex,external side of plasma membrane,membrane,integral to membrane///cell adhesion,integrin-mediated signaling pathway,organ morphogenesis///receptor activity,protein binding
PH_hs_0024382	2.18448	1.12729	2.18448	up	0.528138	-0.59915	BMF	acrosomal vesicle,cytoplasm,cytosol,plasma membrane,myosin complex///apoptosis,regulation of apoptosis///protein binding
PH_hs_0024390	30.1964	4.91631	30.1964	up	4.75673	-0.159576	OVOL2	DNA binding,zinc ion binding,promoter binding,metal ion binding///intracellular,nucleus,nucleus///angiogenesis,neural crest cell migration,neural fold formation,heart looping,heart development,negative regulation of cell proliferation,dorsal/ventral pattern formation,regulation of keratinocyte proliferation,regulation of keratinocyte proliferation,negative regulation of transcription by competiti…
PH_hs_0024412	3.19116	1.67408	3.19116	up	0.683864	-0.990219	GM2A	lipid transporter activity,phospholipase activator activity,sphingolipid activator protein activity,beta-N-acetylgalactosaminidase activity///lipid metabolic process,ganglioside catabolic process,lipid transport,learning or memory,oligosaccharide catabolic process,glycolipid catabolic process,lipid storage,sphingolipid catabolic process,neurological system process,neuromuscular process controllin…
PH_hs_0024431	2.29912	1.20108	2.29912	up	0.585284	-0.6158	AP1S3	intracellular protein transport,post-Golgi vesicle-mediated transport,endocytosis,cellular membrane organization///protein binding,protein transporter activity///Golgi apparatus,cytosol,coated pit,membrane,membrane coat,clathrin coat of trans-Golgi network vesicle,clathrin adaptor complex,cytoplasmic vesicle membrane,cytoplasmic vesicle
PH_hs_0024441	2.18532	1.12784	2.18532	up	0.760196	-0.367646	GLT25D2	lipopolysaccharide biosynthetic process///endoplasmic reticulum,endoplasmic reticulum lumen///transferase activity, transferring glycosyl groups,procollagen galactosyltransferase activity
PH_hs_0024448	4.29689	2.10329	4.29689	up	0.973786	-1.12951	RNASET2	extracellular region///RNA binding,endonuclease activity,ribonuclease activity,hydrolase activity,ribonuclease T2 activity///RNA catabolic process
PH_hs_0024451	2.2265	1.15478	2.2265	up	0.729976	-0.424803	EIF3CL	cytoplasm,cytosol,eukaryotic translation initiation factor 3 complex///translational initiation,translational initiation///translation initiation factor activity,translation initiation factor activity,protein binding
PH_hs_0024229	2.81283	1.49202	2.81283	up	1.05773	-0.43429	IQGAP2	actin binding,GTPase inhibitor activity,Ras GTPase activator activity,protein binding,calmodulin binding///intracellular,actin cytoskeleton///signal transduction,regulation of small GTPase mediated signal transduction
PH_hs_0024231	18.5906	4.2165	18.5906	up	4.06105	-0.155454	KIF21A	microtubule///microtubule-based movement///nucleotide binding,microtubule motor activity,ATP binding
PH_hs_0024245	3.05136	1.60945	3.05136	up	1.17565	-0.433806	MMP3	metalloendopeptidase activity,calcium ion binding,peptidase activity,zinc ion binding///extracellular region,proteinaceous extracellular matrix,extracellular space,intracellular membrane-bounded organelle///proteolysis,metabolic process,collagen catabolic process,response to cytokine stimulus,response to amino acid stimulus
PH_hs_0024259	18.3747	4.19965	18.3747	up	4.07368	-0.125966	MRPS27	mitochondrion,ribosome
PH_hs_0024260	13.9363	3.80078	13.9363	up	1.27888	-2.5219	LTB	immune response,signal transduction,cell-cell signaling,gene expression,skin development,positive regulation of interleukin-12 biosynthetic process,lymph node development///receptor binding,cytokine activity,tumor necrosis factor receptor binding///cellular_component,extracellular space,membrane,integral to membrane
PH_hs_0024274	2.48093	1.31088	2.48093	up	1.12227	-0.188608	SOX10	in utero embryonic development,regulation of transcription from RNA polymerase II promoter,peripheral nervous system development,anatomical structure morphogenesis,melanocyte differentiation,positive regulation of transcription from RNA polymerase II promoter,cell maturation,enteric nervous system development,gut morphogenesis,developmental growth,oligodendrocyte differentiation,stem cell differe…
PH_hs_0024279	4.16667	2.0589	4.16667	up	1.79156	-0.267341	NLRC5	cytoplasm///nucleotide binding,protein binding,ATP binding
PH_hs_0024300	2.20406	1.14017	2.20406	up	0.711556	-0.428609	HOOK1	actin binding,protein binding,microtubule binding,identical protein binding///microtubule cytoskeleton organization,endosome organization,lysosome organization,multicellular organismal development,spermatogenesis,spermatid development,endosome to lysosome transport,protein transport,cell differentiation,early endosome to late endosome transport///cytoplasm,cytoskeleton,microtubule,HOPS complex,FH…
PH_hs_0024318	2.66265	1.41286	2.66265	up	0.543689	-0.869173	ICA1	neurotransmitter transport///molecular_function,protein binding///Golgi membrane,cytoplasm,Golgi apparatus,cytosol,membrane,cell junction,transport vesicle membrane,secretory granule membrane,synaptic vesicle membrane,cytoplasmic vesicle,synapse
PH_hs_0024323	3.34018	1.73993	3.34018	up	1.60166	-0.138269	CDS1	lipid metabolic process,signal transduction,visual perception,phospholipid biosynthetic process///endoplasmic reticulum,endoplasmic reticulum membrane,membrane,integral to membrane///diacylglycerol cholinephosphotransferase activity,phosphatidate cytidylyltransferase activity,nucleotidyltransferase activity
PH_hs_0024336	2.01161	1.00835	2.01161	up	0.469619	-0.538733	SERPINB1	cytoplasm///serine-type endopeptidase inhibitor activity,peptidase inhibitor activity
PH_hs_0024345	14.4081	3.84881	14.4081	up	1.93701	-1.91179	IGJ	antigen binding///immune response///extracellular region
PH_hs_0024108	2.03175	1.02272	2.03175	up	0.587402	-0.435321	KDM2B	DNA binding,protein binding,zinc ion binding,oxidoreductase activity,oxidoreductase activity, acting on single donors with incorporation of molecular oxygen, incorporation of two atoms of oxygen,rRNA binding,metal ion binding,histone demethylase activity (H3-K36 specific)///biological_process,chromatin modification,regulation of transcription,oxidation reduction///nucleus,nucleolus
PH_hs_0024150	4.31664	2.10991	4.31664	up	1.13072	-0.979186	TRIM14	molecular_function,zinc ion binding,metal ion binding///biological_process///intracellular,cytoplasm
PH_hs_0024151	2.77698	1.47351	2.77698	up	0.401307	-1.07221	SLC4A8	sodium ion transport,anion transport///membrane,integral to membrane///transporter activity,inorganic anion exchanger activity,anion transmembrane transporter activity,antiporter activity
PH_hs_0024168	9.48368	3.24545	9.48368	up	1.59926	-1.64619	LOC100294494
PH_hs_0024181	6.48893	2.69798	6.48893	up	1.66815	-1.02983	SH2B2	B-1 B cell homeostasis,signal transduction,nervous system development,insulin receptor signaling pathway,cytokine-mediated signaling pathway,regulation of metabolic process,intracellular signaling pathway,actin cytoskeleton organization,regulation of Ras protein signal transduction,regulation of immune response,antigen receptor-mediated signaling pathway,brown fat cell differentiation///transmemb…
PH_hs_0024193	5.99026	2.58262	5.99026	up	1.56706	-1.01556	PNOC	signal transduction,neuropeptide signaling pathway,synaptic transmission,sensory perception///opioid peptide activity,neuropeptide hormone activity///extracellular region
PH_hs_0024207	5.92492	2.56679	5.92492	up	1.39914	-1.16765	CPNE5	neuron projection,neuronal cell body
PH_hs_0024208	2.00341	1.00246	2.00341	up	0.611411	-0.391049	AKR1A1	cytosol,apical plasma membrane///aldehyde reductase activity,protein binding,alcohol dehydrogenase (NADP+) activity,electron carrier activity,oxidoreductase activity,L-glucuronate reductase activity///glucose metabolic process,cellular aldehyde metabolic process,L-ascorbic acid biosynthetic process,D-glucuronate catabolic process,aldehyde catabolic process,oxidation reduction
PH_hs_0024217	222.187	7.79563	222.187	up	7.60713	-0.188503	RHOBTB2	small GTPase mediated signal transduction///nucleotide binding,protein binding,GTP binding///intracellular
PH_hs_0023991	2.16868	1.11682	2.16868	up	0.630526	-0.486291	C15orf28
PH_hs_0023997	3.31257	1.72795	3.31257	up	1.0414	-0.686557	CLEC2D	transmembrane receptor activity,binding,sugar binding///cell surface receptor linked signaling pathway///membrane fraction,plasma membrane,integral to plasma membrane
PH_hs_0024009	3.99489	1.99816	3.99489	up	1.07495	-0.923209	PDE7A	3',5'-cyclic-AMP phosphodiesterase activity,3',5'-cyclic-AMP phosphodiesterase activity,hydrolase activity,metal ion binding///signal transduction,cAMP-mediated signaling///cell fraction,cytoplasm,cytosol
PH_hs_0024018	2.50176	1.32294	2.50176	up	0.697384	-0.625559	GINS1	inner cell mass cell proliferation,DNA replication///nucleus,cytoplasm///protein binding
PH_hs_0024020	8.57109	3.09948	8.57109	up	1.77607	-1.32341	FBP1	soluble fraction,cytosol///carbohydrate metabolic process,fructose metabolic process,fructose 6-phosphate metabolic process,gluconeogenesis,cellular response to insulin stimulus///fructose-2,6-bisphosphate 2-phosphatase activity,protein binding,hydrolase activity,fructose 1,6-bisphosphate 1-phosphatase activity,phosphoric ester hydrolase activity,identical protein binding,metal ion binding,monosa…
PH_hs_0024038	3.27207	1.7102	3.27207	up	1.01621	-0.693996	TSPAN13	membrane fraction,integral to plasma membrane,membrane
PH_hs_0024040	2.15579	1.10821	2.15579	up	0.344917	-0.763296	SLC9A9	antiporter activity,solute:hydrogen antiporter activity,sodium:hydrogen antiporter activity///cation transport,sodium ion transport,regulation of pH,transmembrane transport///membrane,integral to membrane,late endosome membrane,recycling endosome
PH_hs_0024049	3.04564	1.60675	3.04564	up	0.756576	-0.850171	KCNQ1	voltage-gated ion channel activity,voltage-gated potassium channel activity,delayed rectifier potassium channel activity,protein binding,outward rectifier potassium channel activity///regulation of gene expression by genetic imprinting,ion transport,potassium ion transport,muscle contraction,sensory perception of sound,blood circulation,regulation of heart contraction,gene silencing,response to c…
PH_hs_0024067	4.84186	2.27556	4.84186	up	0.931836	-1.34372	HLA-DPB1	antigen processing and presentation of peptide or polysaccharide antigen via MHC class II,immune response///lysosomal membrane,endosome,endoplasmic reticulum,endoplasmic reticulum membrane,Golgi apparatus,plasma membrane,endosome membrane,integral to membrane,MHC class II protein complex
PH_hs_0024068	10.021	3.32495	10.021	up	3.12057	-0.204383	RBM33	RNA binding
PH_hs_0024091	2.7138	1.44031	2.7138	up	0.576846	-0.863467	ABCG1	nucleotide binding,ATP binding,phospholipid binding,phospholipid transporter activity,cholesterol binding,ATPase activity,cholesterol transporter activity,toxin transporter activity,sterol-transporting ATPase activity,glycoprotein transporter activity,protein homodimerization activity,ADP binding,protein heterodimerization activity,protein dimerization activity///Golgi membrane,endosome,endoplasm…
PH_hs_0023899	2.04768	1.03399	2.04768	up	0.540052	-0.49394	TESC	magnesium ion binding,calcium ion binding,protein binding,phosphatase inhibitor activity///ruffle,nucleus,nucleus,cytoplasm,cytoplasm,plasma membrane,lamellipodium///negative regulation of cell proliferation,positive regulation of gene expression,regulation of cell adhesion mediated by integrin,positive regulation of gene-specific transcription,positive regulation of megakaryocyte differentiation
PH_hs_0023905	179.418	7.48718	179.418	up	7.15043	-0.33675	CUL1	G1/S transition of mitotic cell cycle,ubiquitin-dependent protein catabolic process,apoptosis,cell cycle arrest,negative regulation of cell proliferation,induction of apoptosis by intracellular signals,organ morphogenesis,positive regulation of ubiquitin-protein ligase activity involved in mitotic cell cycle///protein binding,ubiquitin protein ligase binding///nucleoplasm,cytosol,SCF ubiquitin li…
PH_hs_0023907	2.12652	1.08849	2.12652	up	0.759954	-0.328539	LOC729678
PH_hs_0023916	2.67145	1.41763	2.67145	up	1.05766	-0.359961	CCDC27
PH_hs_0023926	7.63227	2.93211	7.63227	up	0.936588	-1.99552	PRKCB	nucleotide binding,chromatin binding,protein kinase C activity,protein kinase C binding,protein binding,ATP binding,zinc ion binding,transferase activity,ligand-dependent nuclear receptor transcription coactivator activity,histone kinase activity (H3-T6 specific),histone binding,metal ion binding,androgen receptor binding///nucleus,cytoplasm,cytosol,plasma membrane,plasma membrane///protein amino…
PH_hs_0023937	7.83769	2.97043	7.83769	up	1.22989	-1.74054	HLA-DMA	antigen processing and presentation of peptide or polysaccharide antigen via MHC class II,immune response///lysosomal membrane,endosome,plasma membrane,integral to membrane,late endosome membrane,MHC class II protein complex
PH_hs_0023944	3.1973	1.67686	3.1973	up	1.02298	-0.653875	SLC38A10	membrane,integral to membrane///ion transport,sodium ion transport,amino acid transport
PH_hs_0023985	2.65727	1.40994	2.65727	up	0.616557	-0.793387	C10orf137	regulation of transcription///nucleus
PH_hs_0023780	2.91156	1.54179	2.91156	up	0.819183	-0.72261	FAM167A
PH_hs_0023819	23.1725	4.53434	23.1725	up	4.48477	-0.0495737	DNM3	endocytosis,synapse assembly,filopodium assembly///cytoplasm,cytoskeleton,microtubule,postsynaptic density,dendritic spine,perinuclear region of cytoplasm///nucleotide binding,motor activity,GTPase activity,protein binding,GTP binding,hydrolase activity
PH_hs_0023821	2.14953	1.10402	2.14953	up	0.646635	-0.457388	LOC283314
PH_hs_0023859	9.36413	3.22715	9.36413	up	2.48317	-0.743975	CCL28	chemokine activity///chemotaxis,immune response,elevation of cytosolic calcium ion concentration///extracellular region,extracellular space
PH_hs_0023871	3.67733	1.87866	3.67733	up	1.40088	-0.477781	SLC44A4	membrane,integral to membrane
PH_hs_0023678	5.06061	2.33931	5.06061	up	1.74245	-0.596857	NCAPH	condensin complex,nucleus,cytoplasm///mitotic cell cycle,mitosis,mitotic chromosome condensation,cell division
PH_hs_0023686	5.74908	2.52333	5.74908	up	0.751019	-1.77231	PSD4	intracellular,plasma membrane///regulation of ARF protein signal transduction///ARF guanyl-nucleotide exchange factor activity
PH_hs_0023734	45.1289	5.49598	45.1289	up	5.29784	-0.198138	FBXW7	nucleus///protein binding///sister chromatid cohesion,protein ubiquitination,negative regulation of DNA endoreduplication
PH_hs_0023744	2.55311	1.35226	2.55311	up	0.639352	-0.712905	TXNDC11	cell redox homeostasis///endoplasmic reticulum,endoplasmic reticulum membrane,membrane,integral to membrane
PH_hs_0023752	5.59639	2.4845	5.59639	up	0.947291	-1.5372	BCL11A	nucleic acid binding,transcription corepressor activity,zinc ion binding,metal ion binding///intracellular,nucleus,cytoplasm///hemopoiesis,B cell differentiation,T cell differentiation,regulation of transcription
PH_hs_0023535	5.9913	2.58287	5.9913	up	0.84122	-1.74165	NUP210	nucleus,nuclear envelope,nuclear pore,endoplasmic reticulum,endoplasmic reticulum membrane,membrane,integral to membrane,nuclear membrane///protein transport,mRNA transport,transmembrane transport///protein binding,protein dimerization activity
PH_hs_0023550	5.73828	2.52062	5.73828	up	1.47198	-1.04864	VNN2	pantetheine hydrolase activity///nitrogen compound metabolic process,cellular component movement,pantothenate metabolic process///plasma membrane,anchored to membrane
PH_hs_0023575	3.12824	1.64535	3.12824	up	0.925554	-0.719795	PIP5K1B	cellular_component,endomembrane system,membrane///phosphorylation,phosphatidylinositol metabolic process///nucleotide binding,protein binding,ATP binding,kinase activity,1-phosphatidylinositol-4-phosphate 5-kinase activity,transferase activity
PH_hs_0023599	2.00453	1.00327	2.00453	up	0.702432	-0.300835	STARD10
PH_hs_0023602	2.39656	1.26096	2.39656	up	0.881828	-0.379135	TUBB2B	microtubule///nucleotide binding,GTPase activity,structural molecule activity,GTP binding,peptide binding///neuron migration,microtubule-based movement,mitosis,neuron differentiation,protein polymerization
PH_hs_0023404	2.34494	1.22955	2.34494	up	0.98931	-0.240242	OTUB2	cellular amino acid and derivative metabolic process,protein deubiquitination,protein K63-linked deubiquitination,protein K48-linked deubiquitination///ubiquitin-specific protease activity,ubiquitin-specific protease activity,protein binding,peptidase activity,cysteine-type peptidase activity///cellular_component
PH_hs_0023422	2.15311	1.10642	2.15311	up	0.959359	-0.147062	PPP2R2C	signal transduction///protein phosphatase type 2A complex///protein phosphatase type 2A regulator activity
PH_hs_0023470	5.03081	2.33079	5.03081	up	0.837482	-1.49331	C7orf29
PH_hs_0023475	14.6952	3.87727	14.6952	up	2.82782	-1.04945	SIGLEC10	cell adhesion///extracellular region,plasma membrane,integral to membrane///sugar binding
PH_hs_0023486	2.83316	1.50241	2.83316	up	0.765999	-0.736412	APOBEC3G	nucleus,nucleolus,cytoplasm,mitochondrion,cytosol,apolipoprotein B mRNA editing enzyme complex///RNA binding,cytidine deaminase activity,protein binding,zinc ion binding,hydrolase activity,protein homodimerization activity,metal ion binding///positive regulation of defense response to virus by host,transcription, RNA-dependent,response to virus,base conversion or substitution editing,interspecies…
PH_hs_0023517	2.00138	1.00099	2.00138	up	0.527339	-0.473654	ADAM19	membrane,integral to membrane///metalloendopeptidase activity,peptidase activity,zinc ion binding,SH3 domain binding,metal ion binding///proteolysis
PH_hs_0023310	4.13363	2.04741	4.13363	up	0.885738	-1.16167	INPP5D	inositol-polyphosphate 5-phosphatase activity,protein binding,hydrolase activity,SH3 domain binding,inositol-4,5-bisphosphate 5-phosphatase activity,phosphatidylinositol trisphosphate phosphatase activity,PTB domain binding///phosphate metabolic process,signal transduction,negative regulation of cell proliferation,determination of adult lifespan,negative regulation of signal transduction,immunogl…
PH_hs_0023311	2.8979	1.53501	2.8979	up	1.04928	-0.485731	COL6A6	extracellular region,proteinaceous extracellular matrix///cell adhesion
PH_hs_0023371	2.7343	1.45117	2.7343	up	1.10901	-0.342163	UGT8	membrane,integral to membrane///central nervous system development,peripheral nervous system development,metabolic process///2-hydroxyacylsphingosine 1-beta-galactosyltransferase activity,UDP-galactose:glucosylceramide beta-1,4-galactosyltransferase activity,transferase activity, transferring hexosyl groups
PH_hs_0023383	6.9856	2.80438	6.9856	up	1.57618	-1.22821	FYB	nucleus,cytoplasm///protein binding///protein amino acid phosphorylation,NLS-bearing substrate import into nucleus,immune response,signal transduction,intracellular protein kinase cascade
PH_hs_0023397	11.773	3.5574	11.773	up	2.24974	-1.30767	GZMK	extracellular region///proteolysis///serine-type endopeptidase activity,peptidase activity,serine-type peptidase activity
PH_hs_0022924	6.37448	2.67231	6.37448	up	1.26609	-1.40622	SYK	cytoplasm,B cell receptor complex,T cell receptor complex///nucleotide binding,protein kinase activity,protein tyrosine kinase activity,non-membrane spanning protein tyrosine kinase activity,receptor signaling protein tyrosine kinase activity,integrin binding,protein binding,ATP binding,transferase activity,protein domain specific binding///serotonin secretion,protein complex assembly,protein ami…
PH_hs_0022936	5.70781	2.51294	5.70781	up	1.28985	-1.22309	TNFRSF9	induction of apoptosis,negative regulation of cell proliferation///integral to plasma membrane,membrane///receptor activity,protein binding
PH_hs_0022963	4.9544	2.30871	4.9544	up	1.33338	-0.975327	PYCARD	intracellular,cytoplasm,cytoplasm,IkappaB kinase complex///proteolysis,induction of apoptosis,activation of caspase activity,signal transduction,tumor necrosis factor-mediated signaling pathway,regulation of apoptosis,positive regulation of caspase activity,positive regulation of interleukin-1 beta secretion,positive regulation of NF-kappaB transcription factor activity///cysteine-type endopeptid…
PH_hs_0022965	2.5238	1.3356	2.5238	up	0.739587	-0.59601	LRRC8D	membrane,integral to membrane///protein binding
PH_hs_0022966	5.14329	2.36269	5.14329	up	1.81435	-0.548339	TMEM213	membrane,integral to membrane
PH_hs_0022990	2.84277	1.5073	2.84277	up	1.24923	-0.258063	CHIT1	chitinase activity,chitin binding,endochitinase activity,cation binding///polysaccharide catabolic process,carbohydrate metabolic process,chitin catabolic process,chitin catabolic process,immune response,metabolic process,response to bacterium///extracellular region,extracellular space,extracellular space,lysosome
PH_hs_0023007	3.03587	1.60211	3.03587	up	0.735199	-0.866912	GHRL	activation of MAPK activity,gastric acid secretion,negative regulation of endothelial cell proliferation,glucose metabolic process,anti-apoptosis,G-protein coupled receptor protein signaling pathway,G-protein coupled receptor protein signaling pathway,elevation of cytosolic calcium ion concentration,actin polymerization or depolymerization,adult feeding behavior,response to hormone stimulus,hormo…
PH_hs_0023014	2.34754	1.23115	2.34754	up	1.11894	-0.112208	DNMT1	DNA binding,DNA (cytosine-5-)-methyltransferase activity,protein binding,transcription factor binding,zinc ion binding,DNA-methyltransferase activity,transcription repressor activity,transferase activity,metal ion binding///negative regulation of transcription from RNA polymerase II promoter,DNA methylation,maintenance of DNA methylation,positive regulation of gene expression,gene silencing,chrom…
PH_hs_0022804	2.04659	1.03322	2.04659	up	0.34089	-0.692335	PKHD1L1	membrane,integral to membrane///receptor activity
PH_hs_0022809	2.0451	1.03217	2.0451	up	0.51134	-0.520834	IL16	chemotaxis,immune response,leukocyte chemotaxis,interspecies interaction between organisms,regulation of transcription,induction of positive chemotaxis///extracellular region,extracellular space,intracellular,nucleus,cytoplasm///cytokine activity,protein binding
PH_hs_0022824	2.55312	1.35226	2.55312	up	0.724031	-0.628233	CBS	cysteine biosynthetic process from serine,L-serine metabolic process,L-serine catabolic process,metabolic process,cellular amino acid biosynthetic process,cysteine biosynthetic process via cystathionine,L-cysteine catabolic process,homocysteine catabolic process,homocysteine metabolic process,hydrogen sulfide biosynthetic process///nucleus,nucleolus,cytoplasm,cytosol,intracellular membrane-bounde…
PH_hs_0022833	6.56959	2.7158	6.56959	up	1.61156	-1.10424	ELL3	positive transcription elongation factor activity,RNA polymerase II transcription elongation factor activity///RNA elongation,RNA elongation from RNA polymerase II promoter,spermatogenesis,regulation of transcription,positive regulation of transcription from RNA polymerase II promoter, global///nucleus,transcription elongation factor complex
PH_hs_0022850	17.7729	4.1516	17.7729	up	2.55686	-1.59474	CD38	response to hypoxia,signal transduction,elevation of cytosolic calcium ion concentration,female pregnancy,metabolic process,induction of apoptosis by extracellular signals,response to hormone stimulus,positive regulation of cell growth,positive regulation of B cell proliferation,positive regulation of insulin secretion,response to estradiol stimulus,response to retinoic acid,response to progester…
PH_hs_0022857	2.03381	1.02418	2.03381	up	0.632529	-0.391655	TNFSF8	extracellular space,integral to plasma membrane,membrane///induction of apoptosis,immune response,signal transduction,cell-cell signaling,cell proliferation///receptor binding,cytokine activity,tumor necrosis factor receptor binding
PH_hs_0022893	5.16991	2.37014	5.16991	up	1.09285	-1.27729	GPR114	G-protein coupled receptor activity///signal transduction,G-protein coupled receptor protein signaling pathway,neuropeptide signaling pathway///plasma membrane,integral to membrane
PH_hs_0022905	2.55703	1.35447	2.55703	up	0.642667	-0.711803	RASGRP1	signal transduction,Ras protein signal transduction,cell differentiation,regulation of small GTPase mediated signal transduction///Golgi membrane,intracellular,membrane fraction,cytoplasm,endoplasmic reticulum,endoplasmic reticulum membrane,Golgi apparatus,cytosol,plasma membrane///guanyl-nucleotide exchange factor activity,calcium ion binding,protein binding,lipid binding
PH_hs_0022738	2.33276	1.22204	2.33276	up	0.584261	-0.637777	RASSF6	apoptosis,signal transduction///protein binding
PH_hs_0022739	25.8895	4.69429	25.8895	up	4.56933	-0.124969	FRMD4B	cytoplasm,cytoskeleton///binding
PH_hs_0022752	2.00578	1.00416	2.00578	up	0.499722	-0.50444	PTPRO	protein tyrosine phosphatase activity,receptor activity,transmembrane receptor protein tyrosine phosphatase activity,protein binding,hydrolase activity///protein amino acid dephosphorylation///integral to plasma membrane,membrane
PH_hs_0022758	2.28629	1.19301	2.28629	up	0.350282	-0.842725	TPD52	anatomical structure morphogenesis,B cell differentiation,secretion///cytoplasm,endoplasmic reticulum,perinuclear region of cytoplasm///calcium ion binding,protein binding,identical protein binding,protein homodimerization activity,protein heterodimerization activity
PH_hs_0022767	2.03262	1.02334	2.03262	up	0.578498	-0.444839	C17orf62	membrane,integral to membrane
PH_hs_0022768	3.2858	1.71624	3.2858	up	1.30319	-0.413056	FOXA1	DNA binding,transcription factor activity,promoter binding///nucleus///negative regulation of transcription from RNA polymerase II promoter,chromatin remodeling,regulation of transcription, DNA-dependent,multicellular organismal development,negative regulation of survival gene product expression,positive regulation of gene-specific transcription from RNA polymerase II promoter,positive regulation…
PH_hs_0022775	3.97034	1.98926	3.97034	up	1.80249	-0.18677	TK1	cytoplasm///nucleotide binding,thymidine kinase activity,ATP binding,kinase activity,transferase activity///nucleobase, nucleoside, nucleotide and nucleic acid metabolic process,DNA replication
PH_hs_0022784	2.73675	1.45247	2.73675	up	1.05034	-0.402128	EPN3	nucleus,cytoplasm,clathrin-coated vesicle,cytoplasmic vesicle,perinuclear region of cytoplasm///lipid binding
PH_hs_0022787	2.02013	1.01445	2.02013	up	0.762572	-0.251873	CLCN5	nucleotide binding,ion channel activity,voltage-gated chloride channel activity,chloride channel activity,ATP binding,antiporter activity///transport,ion transport,chloride transport,endocytosis,excretion,transmembrane transport///Golgi membrane,endosome,Golgi apparatus,plasma membrane,integral to plasma membrane,endosome membrane,membrane,apical part of cell
PH_hs_0022626	8.12361	3.02212	8.12361	up	1.1097	-1.91242	EOMES	endoderm formation,mesoderm formation,CD8-positive, alpha-beta T cell differentiation during immune response,regulation of transcription, DNA-dependent,multicellular organismal development,brain development,cell differentiation involved in embryonic placenta development,mesodermal to mesenchymal transition involved in gastrulation///nucleus///DNA binding,transcription factor activity,transcriptio…
PH_hs_0022629	8.33905	3.05988	8.33905	up	1.1837	-1.87618	TRAF3IP3	membrane,integral to membrane///protein binding
PH_hs_0022666	2.10713	1.07528	2.10713	up	0.886208	-0.189075	LSM6	rRNA processing,mRNA processing,tRNA processing,RNA splicing///nucleus,cytoplasm,small nuclear ribonucleoprotein complex///RNA binding,protein binding
PH_hs_0022671	2.1136	1.0797	2.1136	up	0.752698	-0.327003	KIF25	kinesin complex,microtubule///mitotic sister chromatid segregation,organelle organization,microtubule-based movement///nucleotide binding,microtubule motor activity,ATP binding
PH_hs_0022454	2.78084	1.47552	2.78084	up	0.362509	-1.11301	SCARB1	lipopolysaccharide binding,phosphatidylserine binding,lipopolysaccharide receptor activity,receptor activity,transporter activity,protein binding,phosphatidylinositol binding,low-density lipoprotein binding,apolipoprotein binding,apolipoprotein A-I binding,high-density lipoprotein receptor activity///endothelial cell proliferation,androgen biosynthetic process,cholesterol catabolic process,lipid …
PH_hs_0022461	2.70556	1.43593	2.70556	up	0.93718	-0.498747	TDP1	nucleus,cytoplasm///single strand break repair,single strand break repair,DNA repair,double-strand break repair,cell death///double-stranded DNA binding,single-stranded DNA binding,exonuclease activity,protein binding,phosphoric diester hydrolase activity,hydrolase activity,3'-tyrosyl-DNA phosphodiesterase activity
PH_hs_0022481	3.34461	1.74184	3.34461	up	0.806157	-0.93568	SLC38A1	sodium:amino acid symporter activity,amino acid transmembrane transporter activity,neutral amino acid transmembrane transporter activity,L-amino acid transmembrane transporter activity,symporter activity///ion transport,sodium ion transport,amino acid transport,neutral amino acid transport///plasma membrane,integral to membrane
PH_hs_0022494	4.13396	2.04753	4.13396	up	1.54223	-0.505292	TEP1	telomere maintenance via recombination///chromosome, telomeric region,soluble fraction,nucleus,chromosome,telomerase holoenzyme complex,cytoplasm,nuclear matrix,ribonucleoprotein complex///nucleotide binding,telomerase activity,RNA binding,ATP binding
PH_hs_0022497	2.37579	1.24841	2.37579	up	0.639534	-0.608874	CCDC69
PH_hs_0022499	2.80665	1.48885	2.80665	up	0.687573	-0.801278	ORMDL3	ceramide metabolic process///endoplasmic reticulum,endoplasmic reticulum membrane,membrane,integral to membrane,SPOTS complex///protein binding
PH_hs_0022504	2.89098	1.53156	2.89098	up	0.709463	-0.822097	GGA2	protein binding,ADP-ribosylation factor binding///intracellular protein transport,vesicle-mediated transport///intracellular,endosome,trans-Golgi network,endosome membrane,membrane,membrane coat,clathrin adaptor complex,clathrin-coated vesicle
PH_hs_0022545	2.38142	1.25182	2.38142	up	1.19163	-0.0601869	SFXN1	protein binding,cation transmembrane transporter activity///mitochondrion,mitochondrial inner membrane,membrane,integral to membrane///cation transport,iron ion transport,erythrocyte differentiation,transmembrane transport
PH_hs_0022558	4.28755	2.10015	4.28755	up	0.448856	-1.6513	PARVG	cell adhesion,cell-matrix adhesion///actin binding,protein binding///cytoplasm,cytoskeleton,plasma membrane,focal adhesion,cell junction
PH_hs_0022332	3.96776	1.98832	3.96776	up	0.935305	-1.05302	SLC15A2	transport,protein transport,drug transport,antibiotic transport,dipeptide transport///transporter activity,protein binding,symporter activity,peptide:hydrogen symporter activity,high affinity oligopeptide transporter activity,antibiotic transporter activity,dipeptide transporter activity///membrane fraction,integral to plasma membrane,membrane
PH_hs_0022369	7.74824	2.95387	7.74824	up	1.31737	-1.6365	TAGAP	guanyl-nucleotide exchange factor activity///signal transduction///intracellular
PH_hs_0022376	5.52901	2.46702	5.52901	up	0.941118	-1.5259	LRMP	cytoplasm,endoplasmic reticulum,endoplasmic reticulum membrane,integral to plasma membrane,membrane,integral to membrane///vesicle targeting,vesicle fusion
PH_hs_0022389	5.48654	2.4559	5.48654	up	0.983699	-1.4722	COL9A3	extracellular region,proteinaceous extracellular matrix,collagen type IX///extracellular matrix structural constituent conferring tensile strength///male gonad development,female gonad development
PH_hs_0022394	2.42414	1.27748	2.42414	up	0.969373	-0.308102	CHDH	alcohol metabolic process,oxidation reduction///mitochondrion,mitochondrial inner membrane///choline dehydrogenase activity,FAD binding
PH_hs_0022406	3.34329	1.74127	3.34329	up	0.972367	-0.768899	CTSC	lysosome,endoplasmic reticulum,Golgi apparatus///cysteine-type endopeptidase activity,peptidase activity,chloride ion binding,identical protein binding,protein self-association///proteolysis,immune response,aging,response to organic substance
PH_hs_0022418	6.66484	2.73657	6.66484	up	1.42594	-1.31063	OTP	nucleus///transcription factor activity,sequence-specific DNA binding///positive regulation of neuroblast proliferation,regulation of transcription, DNA-dependent,multicellular organismal development,nervous system development,forebrain neuron differentiation,hypothalamus cell differentiation,neurohypophysis development
PH_hs_0022432	3.55689	1.83062	3.55689	up	1.40283	-0.427789	IL2RA	inflammatory response to antigenic stimulus,apoptosis,activation-induced cell death of T cells,immune response,cell surface receptor linked signaling pathway,cell proliferation,positive regulation of activated T cell proliferation,negative regulation of T cell proliferation,positive regulation of apoptosis,positive regulation of T cell differentiation,regulation of T cell homeostatic proliferatio…
PH_hs_0022438	2.07542	1.05341	2.07542	up	0.419545	-0.633861	FAM55C	extracellular region
PH_hs_0022220	2.39822	1.26196	2.39822	up	0.921787	-0.340174	DSC2	plasma membrane,integral to membrane,cell junction,desmosome///cell adhesion,homophilic cell adhesion///calcium ion binding
PH_hs_0022228	3.37362	1.7543	3.37362	up	1.09241	-0.661892	P2RX7	integral to nuclear inner membrane,cytoplasm,plasma membrane,integral to plasma membrane,cell-cell junction,external side of plasma membrane,membrane,synaptosome,neuromuscular junction,bleb,neuronal cell body,terminal button,membrane raft///activation of MAPK activity,cell morphogenesis,phagolysosome assembly,positive regulation of T cell mediated cytotoxicity,positive regulation of protein amino…
PH_hs_0022240	6.9003	2.78666	6.9003	up	0.279782	-2.50688	NCRNA00262
PH_hs_0022269	4.5622	2.18973	4.5622	up	1.64564	-0.544089	ISG20	3'-5'-exoribonuclease activity,RNA binding,exonuclease activity,single-stranded DNA specific 3'-5' exodeoxyribonuclease activity,exoribonuclease II activity,hydrolase activity,metal ion binding///intracellular,nucleus,nucleoplasm,PML body///DNA catabolic process, exonucleolytic,RNA catabolic process,cell proliferation,response to virus
PH_hs_0022287	5.94735	2.57225	5.94735	up	1.4713	-1.10095	APOE	beta-amyloid binding,lipid transporter activity,protein binding,phospholipid binding,lipoprotein binding,heparin binding,lipid binding,antioxidant activity,cholesterol transporter activity,identical protein binding,protein homodimerization activity,metal chelating activity,protein heterodimerization activity,tau protein binding,low-density lipoprotein receptor binding,low-density lipoprotein rece…
PH_hs_0022302	2.69331	1.42938	2.69331	up	0.769117	-0.660264	ADD2	actin binding,structural molecule activity,calmodulin binding,spectrin binding,protein homodimerization activity,metal ion binding,protein heterodimerization activity,actin filament binding///ion transport,actin cytoskeleton organization,hemopoiesis,positive regulation of protein binding,barbed-end actin filament capping,actin filament bundle assembly///cytoplasm,cytoskeleton,plasma membrane,F-ac…
PH_hs_0022310	7.08988	2.82576	7.08988	up	1.15776	-1.668	CTSH	proteolysis,positive regulation of epithelial cell migration,protein destabilization,response to retinoic acid,dichotomous subdivision of terminal units involved in lung branching///lysosome,endoplasmic reticulum,intracellular membrane-bounded organelle///cysteine-type endopeptidase activity,protein binding,peptidase activity,cysteine-type peptidase activity,kininogen binding,protein complex bind…
PH_hs_0022316	4.35416	2.1224	4.35416	up	0.722854	-1.39954	COL22A1
PH_hs_0022102	493.334	8.94642	493.334	up	8.81883	-0.127587	DHRS7	binding,oxidoreductase activity///oxidation reduction
PH_hs_0022111	2.48783	1.31489	2.48783	up	0.725488	-0.589398	UNC13D	cytoplasm,lysosome,late endosome,membrane,recycling endosome,exocytic vesicle///protein binding///granuloma formation,germinal center formation,phagocytosis,regulation of mast cell degranulation,natural killer cell degranulation,positive regulation of exocytosis,secretion,defense response to virus
PH_hs_0022127	2.79691	1.48383	2.79691	up	0.934424	-0.549411	GAPT	B cell activation///plasma membrane,integral to membrane
PH_hs_0022128	2.76967	1.46971	2.76967	up	0.716071	-0.753642	SEC11C	signal peptide processing,proteolysis///endoplasmic reticulum,endoplasmic reticulum membrane,microsome,membrane,integral to membrane///peptidase activity,serine-type peptidase activity
PH_hs_0022166	3.16277	1.66119	3.16277	up	0.80588	-0.85531	NPL	cytoplasm///carbohydrate metabolic process,metabolic process///N-acetylneuraminate lyase activity,lyase activity
PH_hs_0022189	8.61078	3.10614	8.61078	up	2.92482	-0.181323	NCAM1	cell adhesion,cell surface receptor linked signaling pathway,homotypic cell-cell adhesion,positive regulation of calcium-mediated signaling///extracellular region,plasma membrane,external side of plasma membrane,integral to membrane,axon,anchored to membrane,neuronal cell body
PH_hs_0022027	8.04222	3.00759	8.04222	up	1.29996	-1.70764	GALNT6	polypeptide N-acetylgalactosaminyltransferase activity,sugar binding,transferase activity, transferring glycosyl groups///Golgi membrane,Golgi apparatus,membrane,integral to membrane,perinuclear region of cytoplasm///protein amino acid O-linked glycosylation
PH_hs_0022049	3.38746	1.7602	3.38746	up	1.41589	-0.344316	CHEK1	nucleotide binding,protein kinase activity,protein serine/threonine kinase activity,protein binding,ATP binding,kinase activity,transferase activity///chromosome, telomeric region,condensed nuclear chromosome,nucleus,nucleoplasm,cytoplasm,microtubule organizing center,cytoskeleton///DNA damage checkpoint,regulation of cyclin-dependent protein kinase activity,DNA replication,DNA repair,protein ami…
PH_hs_0021944	3.99584	1.9985	3.99584	up	1.71527	-0.283232	SCNN1A	ion transport,sodium ion transport,excretion,response to stimulus,sensory perception of taste///actin binding,ion channel activity,protein binding,amiloride-sensitive sodium channel activity,WW domain binding///membrane fraction,plasma membrane,external side of plasma membrane,integral to membrane,apical plasma membrane,cortical actin cytoskeleton,sodium channel complex
PH_hs_0021181	2.15417	1.10713	2.15417	up	0.422791	-0.68434	TLR7	toll-like receptor signaling pathway,microglial cell activation during immune response,signal transduction,I-kappaB kinase/NF-kappaB cascade,I-kappaB phosphorylation,positive regulation of chemokine production,positive regulation of interleukin-6 production,positive regulation of interleukin-8 production,response to chemical stimulus,positive regulation of NF-kappaB import into nucleus,positive r…
PH_hs_0021391	2.17584	1.12157	2.17584	up	0.772528	-0.349046	C6orf132
PH_hs_0020917	3.46402	1.79245	3.46402	up	0.677284	-1.11516	CORO2A	intracellular signaling pathway///transcriptional repressor complex///actin binding
PH_hs_0020945	5.4233	2.43917	5.4233	up	1.33007	-1.1091	TFAP2C	DNA binding,transcription factor activity,protein binding,protein dimerization activity///nucleus///regulation of transcription from RNA polymerase II promoter,cell-cell signaling
PH_hs_0021018	19.2821	4.26919	19.2821	up	4.08886	-0.180328	LOC286094
PH_hs_0021043	3.58553	1.84219	3.58553	up	1.22109	-0.6211	GPR132	receptor activity,G-protein coupled receptor activity///G1/S transition of mitotic cell cycle,response to stress,signal transduction,G-protein coupled receptor protein signaling pathway///plasma membrane,integral to membrane
PH_hs_0021087	3.05516	1.61125	3.05516	up	0.838342	-0.772908	NCRNA00173
PH_hs_0021093	3.67355	1.87718	3.67355	up	1.4029	-0.474273	FAM151A	membrane,integral to membrane///biological_process///molecular_function
PH_hs_0020769	7.75065	2.95432	7.75065	up	1.66788	-1.28644	SLAMF8	membrane,integral to membrane
PH_hs_0020492	7.17707	2.8434	7.17707	up	1.30675	-1.53664	SPOCK2	signal transduction,synapse assembly,extracellular matrix organization,regulation of cell differentiation///extracellular region,proteinaceous extracellular matrix///calcium ion binding
PH_hs_0020536	3.06214	1.61454	3.06214	up	1.04821	-0.566332	PCNXL2	membrane,integral to membrane
PH_hs_0020590	14.3622	3.84421	14.3622	up	2.66679	-1.17741	CEACAM6	signal transduction,cell-cell signaling///plasma membrane,integral to plasma membrane,anchored to membrane
PH_hs_0020284	2.78607	1.47823	2.78607	up	1.06638	-0.41185	CHRNA1	skeletal muscle contraction,transport,ion transport,signal transduction,neuromuscular synaptic transmission,neuromuscular junction development,regulation of action potential in neuron,regulation of membrane potential,muscle cell homeostasis,skeletal muscle tissue growth,musculoskeletal movement,neuromuscular process,neuron homeostasis///receptor activity,nicotinic acetylcholine-activated cation-s…
PH_hs_0020362	2.83906	1.50541	2.83906	up	1.41006	-0.0953518	CDCA5	G1/S transition of mitotic cell cycle,cell cycle,mitosis,mitotic chromosome condensation,mitotic metaphase plate congression,cell division,interphase of mitotic cell cycle///nucleus,cytoplasm,cohesin complex///chromatin binding,identical protein binding
PH_hs_0020407	5.55122	2.4728	5.55122	up	1.704	-0.768807	TREM2	receptor activity///extracellular region,plasma membrane,integral to membrane///humoral immune response
PH_hs_0020408	5.37513	2.4263	5.37513	up	1.23846	-1.18784	LOC100134361
PH_hs_0020430	3.64223	1.86482	3.64223	up	1.50389	-0.360928	BFSP2	structural constituent of cytoskeleton,structural constituent of eye lens///cytoskeleton organization,visual perception,response to stimulus///cytoplasm,cytoskeleton,intermediate filament,membrane
PH_hs_0020151	2.14519	1.1011	2.14519	up	0.876251	-0.224854	RAP1GAP	signal transduction,regulation of Ras GTPase activity,regulation of small GTPase mediated signal transduction///Golgi membrane,intracellular,Golgi apparatus,membrane///GTPase activator activity,protein binding,Ras GTPase binding,protein homodimerization activity
PH_hs_0020156	6.47053	2.69388	6.47053	up	2.21618	-0.477704	KRT5	epidermis development,hemidesmosome assembly///structural constituent of cytoskeleton,protein binding///mitochondrion,cytosol,intermediate filament,keratin filament
PH_hs_0020186	4.76744	2.25321	4.76744	up	0.846489	-1.40672	FAM129C
PH_hs_0020211	2.14203	1.09898	2.14203	up	0.9122	-0.186776	HIST2H2AB	nucleosome assembly///DNA binding///nucleosome,nucleus,chromosome
PH_hs_0020019	2.67004	1.41686	2.67004	up	0.625012	-0.791849	UGCG	ceramide glucosyltransferase activity,transferase activity, transferring glycosyl groups///sphingolipid metabolic process,glucosylceramide biosynthetic process,glycosphingolipid biosynthetic process,epidermis development,lipid biosynthetic process///membrane fraction,endoplasmic reticulum,endoplasmic reticulum membrane,membrane,integral to membrane
PH_hs_0020028	4.65969	2.22023	4.65969	up	1.50304	-0.717197	KRT6B	keratin filament///structural constituent of cytoskeleton///ectoderm development
PH_hs_0020095	3.66117	1.87231	3.66117	up	1.69593	-0.176378	GINS2	DNA replication///nucleus///protein binding
PH_hs_0019975	2.85624	1.51412	2.85624	up	0.72823	-0.785885	G0S2	cell cycle///cellular_component///molecular_function
PH_hs_0019629	2.50671	1.3258	2.50671	up	0.444007	-0.881789	C11orf75	biological_process///cellular_component,membrane,integral to membrane///molecular_function
PH_hs_0019636	2.06248	1.04438	2.06248	up	0.714442	-0.329938	CTSW	proteolysis,immune response///cysteine-type endopeptidase activity,peptidase activity,cysteine-type peptidase activity
PH_hs_0019657	2.29405	1.1979	2.29405	up	0.617525	-0.580371	FAM195A	protein binding
PH_hs_0019711	4.30701	2.10669	4.30701	up	1.20735	-0.89934	KEL	metalloendopeptidase activity,protein binding,peptidase activity,metal ion binding///proteolysis,vasoconstriction///plasma membrane,integral to membrane
PH_hs_0019757	4.79622	2.2619	4.79622	up	0.897616	-1.36428	CXCR4	activation of MAPK activity,response to hypoxia,apoptosis,inflammatory response,signal transduction,G-protein coupled receptor protein signaling pathway,elevation of cytosolic calcium ion concentration,response to virus,initiation of viral infection,interspecies interaction between organisms,regulation of chemotaxis///actin binding,G-protein coupled receptor activity,protein binding,coreceptor ac…
PH_hs_0019765	2.61864	1.38882	2.61864	up	0.784626	-0.604189	RGS19	autophagy,G-protein coupled receptor protein signaling pathway,small GTPase mediated signal transduction,negative regulation of signal transduction///signal transducer activity,protein binding///membrane fraction,Golgi apparatus,heterotrimeric G-protein complex,brush border,membrane,clathrin-coated vesicle,cytosolic part
PH_hs_0019448	6.55019	2.71154	6.55019	up	1.66389	-1.04764	LAIR1	receptor activity,protein binding///plasma membrane,integral to membrane
PH_hs_0019492	2.70711	1.43675	2.70711	up	0.65773	-0.779021	SSR4	calcium ion binding,protein binding///endoplasmic reticulum,Sec61 translocon complex,endoplasmic reticulum membrane,membrane,integral to membrane///intracellular protein transport
PH_hs_0019504	17.6114	4.13843	17.6114	up	1.96412	-2.17432	MGC29506	cytoplasm,cytoplasm,endoplasmic reticulum,endoplasmic reticulum chaperone complex///positive regulation of immunoglobulin biosynthetic process,apoptosis///protein binding
PH_hs_0019512	10.4756	3.38896	10.4756	up	1.97371	-1.41525	GK5	nucleotide binding,glycerol kinase activity,ATP binding,transferase activity///carbohydrate metabolic process,glycerol-3-phosphate metabolic process
PH_hs_0019580	2.12311	1.08618	2.12311	up	0.574685	-0.511492	C11orf35
PH_hs_0019589	6.82687	2.77123	6.82687	up	1.39401	-1.37722	HTR3A	transport,ion transport,synaptic transmission,digestion///plasma membrane,integral to plasma membrane,integral to membrane,cell junction,synapse,postsynaptic membrane///receptor activity,serotonin receptor activity,serotonin receptor activity,ion channel activity,extracellular ligand-gated ion channel activity,serotonin-activated cation-selective channel activity,serotonin binding
PH_hs_0019360	3.55795	1.83105	3.55795	up	1.40631	-0.424743	SULT2B1	alcohol sulfotransferase activity,protein binding,transferase activity,steroid sulfotransferase activity///sulfate assimilation,steroid metabolic process///cytoplasm,cytosol
PH_hs_0019260	3.48385	1.80068	3.48385	up	1.0191	-0.781581	C17orf60	membrane,integral to membrane
PH_hs_0018917	4.93523	2.30312	4.93523	up	0.894988	-1.40813	KIAA0664P3
PH_hs_0018971	3.92402	1.97233	3.92402	up	0.781375	-1.19096	SLC9A3R1	protein binding,PDZ domain binding,beta-2 adrenergic receptor binding///protein complex assembly,Wnt receptor signaling pathway,cellular phosphate ion homeostasis,regulation of sodium:hydrogen antiporter activity///ruffle,cytoplasm,plasma membrane,microvillus,endomembrane system,actin cytoskeleton,apical plasma membrane,filopodium,intracellular membrane-bounded organelle
PH_hs_0018746	8.5051	3.08833	8.5051	up	0.144196	-2.94413	LOC286177
PH_hs_0018784	2.07947	1.05622	2.07947	up	0.721985	-0.334234	TRAPPC6A	endoplasmic reticulum,Golgi apparatus///vesicle-mediated transport
PH_hs_0018867	3.65175	1.86859	3.65175	up	0.838404	-1.03019	FAM65B	multicellular organismal development,muscle organ development,cell differentiation///cytoplasm,mitochondrion,cytoskeleton,filopodium///binding
PH_hs_0018569	2.61744	1.38816	2.61744	up	1.07559	-0.312571	PPIF	membrane fraction,mitochondrion,mitochondrial inner membrane,mitochondrial matrix///peptidyl-prolyl cis-trans isomerase activity,protein binding,cyclosporin A binding,isomerase activity///protein folding,regulation of apoptosis,regulation of mitochondrial membrane permeability
PH_hs_0018571	2.72941	1.44859	2.72941	up	0.799489	-0.6491	PSMB9	antigen processing and presentation,anaphase-promoting complex-dependent proteasomal ubiquitin-dependent protein catabolic process,interspecies interaction between organisms,negative regulation of ubiquitin-protein ligase activity involved in mitotic cell cycle,positive regulation of ubiquitin-protein ligase activity involved in mitotic cell cycle,proteolysis involved in cellular protein cataboli…
PH_hs_0018575	9.26963	3.21251	9.26963	up	1.46098	-1.75153	LCP1	actin binding,calcium ion binding,protein binding,identical protein binding,actin filament binding///T cell activation during immune response,regulation of intracellular protein transport,actin filament bundle assembly///phagocytic cup,cytoplasm,cytosol,cytoskeleton,actin filament,plasma membrane,cell junction,ruffle membrane
PH_hs_0018584	5.87069	2.55353	5.87069	up	1.56834	-0.985194	BCAS4	cytoplasm
PH_hs_0018589	6.64978	2.73331	6.64978	up	1.75356	-0.979744	FAM26F	membrane,integral to membrane
PH_hs_0018667	7.68153	2.94139	7.68153	up	1.31443	-1.62696	CHI3L1	extracellular region,proteinaceous extracellular matrix,extracellular space///carbohydrate metabolic process,chitin catabolic process///catalytic activity,chitinase activity,extracellular matrix structural constituent,sugar binding,cation binding
PH_hs_0018693	4.38298	2.13191	4.38298	up	0.779401	-1.35251	EAF2	nucleus,nucleolus,nuclear speck///apoptosis,regulation of transcription///protein binding
PH_hs_0018423	2.01697	1.01219	2.01697	up	0.409146	-0.603045	STXBP2	cytosol,plasma membrane,SNARE complex,specific granule,azurophil granule,tertiary granule///vesicle docking during exocytosis,protein transport,vesicle-mediated transport,regulation of mast cell degranulation,neutrophil degranulation///syntaxin-3 binding
PH_hs_0018455	5.38072	2.4278	5.38072	up	1.4965	-0.931304	MEI1	meiosis,male meiosis I,gamete generation,spermatid development///binding
PH_hs_0018462	3.34243	1.7409	3.34243	up	0.840467	-0.900432	HSF5	regulation of transcription, DNA-dependent///nucleus///transcription factor activity,sequence-specific DNA binding
PH_hs_0018474	4.96983	2.3132	4.96983	up	1.12121	-1.19199	THEMIS	nucleus,cytoplasm///multicellular organismal development,positive T cell selection,negative T cell selection,T cell receptor signaling pathway///protein binding
PH_hs_0018273	6.22192	2.63736	6.22192	up	1.71046	-0.926897	ITGB2	plasma membrane,integrin complex,integral to membrane///apoptosis,inflammatory response,cell adhesion,leukocyte cell-cell adhesion,cell-matrix adhesion,integrin-mediated signaling pathway,cell-cell signaling,regulation of cell shape,neutrophil chemotaxis,regulation of peptidyl-tyrosine phosphorylation///glycoprotein binding,receptor activity,protein binding,protein kinase binding
PH_hs_0018285	4.00589	2.00212	4.00589	up	0.729867	-1.27226	FGD2	ruffle,intracellular,nucleus,cytoplasm,Golgi apparatus,cytosol,cytoskeleton,plasma membrane,lamellipodium,early endosome membrane,ruffle membrane///guanyl-nucleotide exchange factor activity,guanyl-nucleotide exchange factor activity,Rho guanyl-nucleotide exchange factor activity,zinc ion binding,small GTPase binding,metal ion binding///apoptosis,cytoskeleton organization,regulation of cell shape…
PH_hs_0018125	2.22322	1.15265	2.22322	up	0.635282	-0.517368	CAPN12	calcium-dependent cysteine-type endopeptidase activity,calcium ion binding,peptidase activity///intracellular///proteolysis
PH_hs_0018129	16.8844	4.07762	16.8844	up	2.0007	-2.07692	TMEM163	membrane,integral to membrane
PH_hs_0018141	5.66078	2.501	5.66078	up	1.09265	-1.40835	DMRTC1
PH_hs_0018166	3.66977	1.87569	3.66977	up	1.0677	-0.807992	PIK3AP1	cytoplasm,plasma membrane///transmembrane receptor protein tyrosine kinase signaling protein activity,protein binding
PH_hs_0018212	5.39775	2.43236	5.39775	up	0.389867	-2.04249	CD24	response to hypoxia,cell activation,regulation of cytokine-mediated signaling pathway,response to molecule of bacterial origin,immune response-regulating cell surface receptor signaling pathway,elevation of cytosolic calcium ion concentration,induction of apoptosis by intracellular signals,Wnt receptor signaling pathway,cell-cell adhesion,cell migration,regulation of epithelial cell differentiati…
PH_hs_0018039	2.66607	1.41471	2.66607	up	1.03003	-0.384684	KIF19	microtubule///microtubule-based movement///nucleotide binding,microtubule motor activity,ATP binding
PH_hs_0017371	7.15364	2.83868	7.15364	up	1.38504	-1.45363	IL7R	antigen binding,receptor activity,interleukin-7 receptor activity,protein binding///regulation of DNA recombination,cell morphogenesis,negative regulation of T cell mediated cytotoxicity,immunoglobulin production,immune response,signal transduction,cell surface receptor linked signaling pathway,cell growth,T cell differentiation,positive regulation of T cell differentiation in the thymus,B cell p…
PH_hs_0017482	2.87078	1.52144	2.87078	up	1.01157	-0.509867	KCNK10	voltage-gated ion channel activity,potassium channel activity///membrane,integral to membrane///transport,ion transport,potassium ion transport,signal transduction
PH_hs_0017208	19.7502	4.3038	19.7502	up	2.19286	-2.11094	CD27	transmembrane receptor activity,protein binding,caspase inhibitor activity///apoptosis,anti-apoptosis,anti-apoptosis,induction of apoptosis,induction of apoptosis,cell surface receptor linked signaling pathway,release of cytoplasmic sequestered NF-kappaB,immunoglobulin mediated immune response,response to ethanol,positive regulation of B cell differentiation,positive regulation of JNK cascade///e…
PH_hs_0017216	3.63048	1.86016	3.63048	up	1.26487	-0.595286	NKX2-2	transcription factor activity,transcription factor binding,sequence-specific DNA binding///nucleus,nucleolus,cytoplasm///pancreatic B cell development,pancreatic A cell fate commitment,pancreatic B cell fate commitment,pancreatic PP cell fate commitment,regulation of transcription, DNA-dependent,smoothened signaling pathway,multicellular organismal development,nervous system development,brain dev…
PH_hs_0017220	2.72882	1.44828	2.72882	up	0.94574	-0.502539	TMEM102	signal transduction,response to cytokine stimulus,regulation of apoptosis///protein binding///intracellular,cell surface,membrane,integral to membrane
PH_hs_0017226	5.44224	2.4442	5.44224	up	1.16813	-1.27607	MIAT
PH_hs_0017247	2.1175	1.08236	2.1175	up	0.57591	-0.506451	PLCB2	Golgi apparatus,cytosol,plasma membrane///phosphoinositide phospholipase C activity,phospholipase C activity,signal transducer activity,calcium ion binding,protein binding,phospholipid binding,hydrolase activity///detection of chemical stimulus involved in sensory perception of bitter taste,phospholipid metabolic process,signal transduction,activation of phospholipase C activity,lipid catabolic p…
PH_hs_0017041	2.20325	1.13964	2.20325	up	0.881662	-0.257974	HTR3C	plasma membrane,integral to membrane,postsynaptic membrane///receptor activity,ion channel activity,extracellular ligand-gated ion channel activity///ion transport
PH_hs_0017043	2.0641	1.04551	2.0641	up	0.755729	-0.289786	HIST4H4
PH_hs_0017070	4.70789	2.23508	4.70789	up	1.7465	-0.488582	PEBP4	lysosome
PH_hs_0017072	2.18426	1.12714	2.18426	up	0.622875	-0.504267	ASZ1	male meiosis,multicellular organismal development,spermatogenesis,cell differentiation,gene silencing by RNA,piRNA metabolic process,DNA methylation involved in gamete generation///cytoplasm,pi-body///signal transducer activity,protein binding
PH_hs_0017079	3.9526	1.9828	3.9526	up	1.28806	-0.694738	TMEM149	membrane,integral to membrane
PH_hs_0017133	4.73642	2.2438	4.73642	up	1.32185	-0.921943	CLIC6	cytoplasm,plasma membrane,integral to membrane,chloride channel complex///voltage-gated ion channel activity,voltage-gated chloride channel activity,protein domain specific binding,protein dimerization activity,dopamine receptor binding///ion transport,chloride transport
PH_hs_0017146	3.58553	1.84219	3.58553	up	1.15457	-0.687612	ICAM3	cell-cell adhesion///plasma membrane,integral to plasma membrane///receptor binding,integrin binding,protein binding
PH_hs_0017180	2.22462	1.15356	2.22462	up	0.494495	-0.659063	RAB39	cellular_component,plasma membrane///nucleotide binding,GTP binding///small GTPase mediated signal transduction,biological_process,protein transport
PH_hs_0016956	2.6618	1.4124	2.6618	up	0.940075	-0.472328	NLRP7	nucleotide binding,protein binding,ATP binding
PH_hs_0016980	3.65151	1.86849	3.65151	up	0.944857	-0.923635	RAB37	small GTPase mediated signal transduction,protein transport///ER-Golgi intermediate compartment,cytoplasmic membrane-bounded vesicle///nucleotide binding,GTP binding
PH_hs_0016784	2.36121	1.23952	2.36121	up	0.597387	-0.642137	CELA1	serine-type endopeptidase activity,peptidase activity,metal ion binding///extracellular region///proteolysis
PH_hs_0016793	2.52033	1.33361	2.52033	up	0.683411	-0.650202	TLCD1	membrane,integral to membrane
PH_hs_0016624	2.65843	1.41057	2.65843	up	0.314537	-1.09604	AP1G2	protein binding,protein transporter activity///intracellular protein transport,vesicle-mediated transport,interspecies interaction between organisms///Golgi membrane,cytoplasm,endosome,Golgi apparatus,Golgi-associated vesicle,plasma membrane,endosome membrane,membrane,membrane coat,AP-1 adaptor complex,transport vesicle,cytoplasmic vesicle membrane,cytoplasmic vesicle
PH_hs_0016654	2.4536	1.2949	2.4536	up	0.792949	-0.50195	EPSTI1
PH_hs_0016663	14.7163	3.87934	14.7163	up	3.71099	-0.168349	TNFRSF13C	B cell homeostasis,positive regulation of germinal center formation,positive regulation of B cell proliferation,T cell costimulation,B cell costimulation,positive regulation of T cell proliferation,positive regulation of interferon-gamma biosynthetic process,regulation of immune response///external side of plasma membrane,membrane,integral to membrane///receptor activity
PH_hs_0016735	2.227	1.1551	2.227	up	0.453446	-0.701653	MTMR1	dephosphorylation///cellular_component,plasma membrane///protein tyrosine phosphatase activity,hydrolase activity,phosphatase activity
PH_hs_0016737	2.17943	1.12395	2.17943	up	0.51878	-0.605167	RNFT2	membrane,integral to membrane///protein binding,zinc ion binding,metal ion binding
PH_hs_0016768	2.31954	1.21384	2.31954	up	0.807513	-0.406323	GZMH	cytoplasm///serine-type endopeptidase activity,peptidase activity///proteolysis,apoptosis,cytolysis
PH_hs_0016421	3.33725	1.73866	3.33725	up	1.08272	-0.655943	IRF5	transcription factor activity///regulation of transcription, DNA-dependent///nucleus
PH_hs_0016426	4.61597	2.20663	4.61597	up	1.58597	-0.620669	SLA2	cytoplasm,late endosome,plasma membrane,endosome membrane,cytoplasmic membrane-bounded vesicle///negative regulation of transcription from RNA polymerase II promoter,B cell mediated immunity,intracellular receptor mediated signaling pathway,T cell activation,regulation of immune response,negative regulation of calcium-mediated signaling,antigen receptor-mediated signaling pathway,negative regulat…
PH_hs_0016432	5.64905	2.49801	5.64905	up	2.28151	-0.216501	ZSCAN10	transcription factor activity,zinc ion binding,transcription repressor activity,sequence-specific DNA binding,metal ion binding///regulation of transcription, DNA-dependent///intracellular,nucleus
PH_hs_0016440	9.75861	3.28668	9.75861	up	3.1331	-0.153573	SNX21	cell communication,protein transport///protein binding,phosphoinositide binding
PH_hs_0016492	13.3607	3.73992	13.3607	up	1.79167	-1.94826	TIMD4	membrane,integral to membrane
PH_hs_0016496	6.90515	2.78767	6.90515	up	2.52173	-0.265945	LOC284798
PH_hs_0016518	2.22589	1.15438	2.22589	up	0.902652	-0.251729	ABCC11	transmembrane transport///membrane,integral to membrane///nucleotide binding,ATP binding,ATPase activity,ATPase activity, coupled to transmembrane movement of substances
PH_hs_0016281	2.12602	1.08816	2.12602	up	0.809568	-0.278589	LRRC25	membrane,integral to membrane
PH_hs_0016286	6.69925	2.744	6.69925	up	2.15785	-0.586144	CLVS1	transporter activity,lipid binding,phosphatidylinositol-3,5-bisphosphate binding///intracellular,endosome,Golgi apparatus,trans-Golgi network,membrane,clathrin-coated vesicle,cytoplasmic vesicle,early endosome membrane///transport,lysosome organization
PH_hs_0016308	3.3407	1.74015	3.3407	up	1.63948	-0.100671	GINS4	DNA replication///nucleus,cytoplasm///protein binding
PH_hs_0016405	2.76182	1.46562	2.76182	up	0.93034	-0.535277	DGAT2	2-acylglycerol O-acyltransferase activity,diacylglycerol O-acyltransferase activity,acyltransferase activity,transferase activity///membrane fraction,endoplasmic reticulum,endoplasmic reticulum membrane,microsome,membrane,integral to membrane///glycerol metabolic process,lipid biosynthetic process,triglyceride biosynthetic process
PH_hs_0016413	2.32863	1.21948	2.32863	up	0.821925	-0.397558	BEX1	nucleus,cytoplasm///multicellular organismal development,nervous system development,cell differentiation
PH_hs_0016113	3.66982	1.87571	3.66982	up	1.09474	-0.780965	GJB2	transport,cell-cell signaling,sensory perception of sound,male genitalia development///gap junction channel activity,protein binding///Golgi membrane,ER-Golgi intermediate compartment,plasma membrane,connexon complex,integral to membrane,lateral plasma membrane,cell junction
PH_hs_0016124	2.53617	1.34265	2.53617	up	0.602697	-0.739952	CD82	plasma membrane,integral to plasma membrane///protein binding
PH_hs_0016171	2.17943	1.12395	2.17943	up	0.59119	-0.532757	MS4A4A	membrane,integral to membrane///receptor activity
PH_hs_0016196	2.40363	1.26522	2.40363	up	0.64957	-0.615646	LOC100134018
PH_hs_0016199	2.77322	1.47156	2.77322	up	0.702899	-0.768664	GPR174	receptor activity,G-protein coupled receptor activity,purinergic nucleotide receptor activity, G-protein coupled///signal transduction,G-protein coupled receptor protein signaling pathway///plasma membrane,integral to membrane
PH_hs_0016259	5.13993	2.36175	5.13993	up	1.17633	-1.18542	C16orf54	membrane,integral to membrane
PH_hs_0015945	2.82994	1.50077	2.82994	up	0.405292	-1.09548	ANO9	ion channel activity,chloride channel activity///membrane,integral to membrane,chloride channel complex///ion transport
PH_hs_0015991	6.62212	2.72729	6.62212	up	1.99456	-0.732732	SERPINA9	extracellular region,cytoplasm///serine-type endopeptidase inhibitor activity,peptidase inhibitor activity
PH_hs_0016067	2.14349	1.09996	2.14349	up	0.41612	-0.68384	C7orf23	membrane,integral to membrane
PH_hs_0016071	4.03599	2.01292	4.03599	up	1.15984	-0.853079	HTRA4	regulation of cell growth,proteolysis///serine-type endopeptidase activity,protein binding,insulin-like growth factor binding,peptidase activity///extracellular region
PH_hs_0015799	3.1559	1.65805	3.1559	up	1.04377	-0.61428	ANGPTL6	extracellular region,extracellular space,secretory granule///receptor binding///angiogenesis,signal transduction,multicellular organismal development,cell differentiation
PH_hs_0015826	11.6653	3.54415	11.6653	up	1.83936	-1.70479	LACRT	glycoprotein binding,fibronectin binding,collagen binding,growth factor activity,laminin-1 binding,protein N-terminus binding///extracellular region,secretory granule///positive regulation of cell proliferation,calcium-mediated signaling,calcineurin-NFAT signaling pathway,protein localization in Golgi apparatus,positive regulation of epithelial cell proliferation,positive regulation of peptidyl-t…
PH_hs_0015590	2.37864	1.25014	2.37864	up	0.724066	-0.52607	KCNK13	voltage-gated ion channel activity,potassium channel activity///membrane,integral to membrane///ion transport,potassium ion transport
PH_hs_0015606	6.09302	2.60716	6.09302	up	1.58085	-1.02631	ZBP1	DNA binding,left-handed Z-DNA binding,RNA binding,double-stranded RNA adenosine deaminase activity///biological_process///cellular_component
PH_hs_0015636	3.20375	1.67976	3.20375	up	1.3296	-0.350161	TRPV6	ion transport,calcium ion transport,regulation of calcium ion-dependent exocytosis,transmembrane transport///plasma membrane,integral to plasma membrane///ion channel activity,calcium channel activity,calmodulin binding
PH_hs_0015717	4.35715	2.12338	4.35715	up	0.87727	-1.24611	WNT5B	extracellular region,proteinaceous extracellular matrix,extracellular space///signal transducer activity,receptor binding///chondrocyte differentiation,Wnt receptor signaling pathway, calcium modulating pathway,multicellular organismal development,Wnt receptor signaling pathway,Wnt receptor signaling pathway,positive regulation of cell migration,fat cell differentiation,positive regulation of fat…
PH_hs_0015462	3.09406	1.6295	3.09406	up	0.454346	-1.17516	LASS4	transcription factor activity,sequence-specific DNA binding,sphingosine N-acyltransferase activity///regulation of transcription, DNA-dependent,lipid biosynthetic process,sphingolipid biosynthetic process,ceramide biosynthetic process///nucleus,endoplasmic reticulum,endoplasmic reticulum membrane,membrane,integral to membrane,nuclear membrane
PH_hs_0015519	8.29856	3.05286	8.29856	up	1.46019	-1.59267	RAC2	chemotaxis,signal transduction,small GTPase mediated signal transduction,positive regulation of cell proliferation,regulation of hydrogen peroxide metabolic process,cell projection assembly,actin cytoskeleton organization,bone resorption,regulation of respiratory burst///intracellular,membrane fraction,nuclear envelope,cytoplasm,cytosol///nucleotide binding,GTPase activity,protein binding,GTP bin…
PH_hs_0015534	2.21523	1.14746	2.21523	up	0.738868	-0.408591	FXYD3	ion channel activity,chloride channel activity///integral to plasma membrane,membrane,chloride channel complex///ion transport,chloride transport
PH_hs_0015568	4.12531	2.0445	4.12531	up	0.876029	-1.16847	CYFIP2	cytoplasm,synaptosome,cell junction,synapse,perinuclear region of cytoplasm///apoptosis,cell-cell adhesion///protein binding
PH_hs_0015230	10.4452	3.38476	10.4452	up	1.05889	-2.32587	SLAMF6	receptor activity///plasma membrane,integral to membrane
PH_hs_0015269	2.93282	1.55229	2.93282	up	0.893647	-0.658644	TMEM71	membrane,integral to membrane
PH_hs_0015270	2.1159	1.08127	2.1159	up	0.641574	-0.439696	CARD11	guanylate kinase activity,protein binding,CARD domain binding///positive regulation of cytokine production,signal transduction,positive regulation of B cell proliferation,T cell costimulation,positive regulation of T cell proliferation,regulation of apoptosis,positive regulation of I-kappaB kinase/NF-kappaB cascade,thymic T cell selection,positive regulation of interleukin-2 biosynthetic process,…
PH_hs_0015371	10.1316	3.34078	10.1316	up	2.63786	-0.70293	MLPH	cytoplasm,actin cytoskeleton,melanosome///protein targeting,melanocyte differentiation,melanosome localization,pigmentation///actin binding,protein binding,zinc ion binding,Rab GTPase binding,myosin V binding,metal ion binding,microtubule plus-end binding
PH_hs_0015373	2.23371	1.15944	2.23371	up	0.899618	-0.259821	LHFPL1	membrane,integral to membrane
PH_hs_0015375	3.55401	1.82945	3.55401	up	1.37887	-0.45058	FOXQ1	nucleus///regulation of transcription, DNA-dependent,hair follicle morphogenesis///transcription factor activity,sequence-specific DNA binding
PH_hs_0015383	2.06627	1.04703	2.06627	up	0.374521	-0.672509	TRAF3	cytoplasm///signal transducer activity,protein binding,zinc ion binding,metal ion binding///induction of apoptosis,signal transduction,regulation of apoptosis
PH_hs_0015393	14.1274	3.82043	14.1274	up	3.03235	-0.788082	AQP5	endoplasmic reticulum,integral to plasma membrane,microvillus,basal plasma membrane,membrane,apical plasma membrane///water transport,excretion,carbon dioxide transport,pancreatic juice secretion,odontogenesis,transmembrane transport///transporter activity,protein binding,water channel activity
PH_hs_0015404	3.29697	1.72114	3.29697	up	1.21562	-0.50552	TMPRSS3	endoplasmic reticulum,endoplasmic reticulum membrane,membrane,integral to membrane///proteolysis,cellular sodium ion homeostasis///serine-type endopeptidase activity,scavenger receptor activity,peptidase activity,sodium channel regulator activity
PH_hs_0015028	2.4283	1.27995	2.4283	up	1.04769	-0.232252	ORAI2	membrane,integral to membrane///protein binding
PH_hs_0015032	2.39431	1.25961	2.39431	up	0.80885	-0.450762	CXorf21
PH_hs_0015079	2.54303	1.34655	2.54303	up	0.40829	-0.938257	PPM1K	mitochondrion,mitochondrial matrix,protein serine/threonine phosphatase complex///protein amino acid dephosphorylation///protein serine/threonine phosphatase activity,hydrolase activity,metal ion binding
PH_hs_0014918	2.06078	1.04319	2.06078	up	0.648272	-0.394921	TRPV4	ion transport,calcium ion transport,calcium ion transport,cellular calcium ion homeostasis,cell volume homeostasis,hypotonic response,elevation of cytosolic calcium ion concentration,osmosensory signaling pathway,response to mechanical stimulus,vasopressin secretion,hyperosmotic salinity response,regulation of response to osmotic stress,transmembrane transport///plasma membrane,cilium,integral to…
PH_hs_0014933	3.29972	1.72234	3.29972	up	0.668256	-1.05409	C1orf162	membrane,integral to membrane
PH_hs_0014959	5.19809	2.37798	5.19809	up	1.13148	-1.2465	GPSM3	signal transduction,biological_process///cellular_component,cytoplasm///molecular_function,GTPase activator activity,protein binding
PH_hs_0014692	3.54067	1.82402	3.54067	up	0.938644	-0.88538	C20orf54	cellular response to heat///membrane,integral to membrane///protein binding
PH_hs_0014712	2.83048	1.50105	2.83048	up	1.19296	-0.308092	FANCA	DNA repair,protein complex assembly,male meiosis,male gonad development,female gonad development,regulation of cell proliferation///nucleus,cytoplasm///protein binding
PH_hs_0014719	2.40701	1.26724	2.40701	up	1.10203	-0.165214	SLC39A8	membrane,integral to membrane///metal ion transmembrane transporter activity///ion transport,zinc ion transport,metal ion transport,transmembrane transport
PH_hs_0014720	2.65196	1.40706	2.65196	up	0.991352	-0.415709	C6orf129	membrane,integral to membrane
PH_hs_0014742	9.32387	3.22093	9.32387	up	1.91278	-1.30815	LOC653879
PH_hs_0014802	8.87783	3.15021	8.87783	up	2.34175	-0.808459	PPP1R1B	signal transduction///cytoplasm,cytosol///protein kinase inhibitor activity,phosphoprotein phosphatase inhibitor activity
PH_hs_0014823	8.99753	3.16953	8.99753	up	1.24629	-1.92324	WDFY4	membrane,integral to membrane///binding
PH_hs_0014652	39.7223	5.31188	39.7223	up	5.15194	-0.159936	SMPD3	Golgi cis cisterna,Golgi membrane,Golgi apparatus,plasma membrane,integral to membrane///sphingomyelin phosphodiesterase activity,hydrolase activity,metal ion binding///sphingomyelin catabolic process,cell cycle,multicellular organismal development,peptide hormone secretion
PH_hs_0014667	3.357	1.74717	3.357	up	0.568206	-1.17897	CDV3	cellular_component,cytoplasm///cell proliferation///molecular_function
PH_hs_0014377	3.50216	1.80824	3.50216	up	0.969667	-0.838577	MIA	protein binding,growth factor activity///cell proliferation///extracellular region,extracellular space
PH_hs_0014381	3.304	1.72421	3.304	up	1.34062	-0.383593	RHCG	cellular ion homeostasis,regulation of pH,ammonium transport,ammonium transport,amine transport,epithelial cell differentiation,homeostatic process,transmembrane transport,transepithelial ammonium transport///ammonium transmembrane transporter activity,ammonium transmembrane transporter activity,ankyrin binding,ammonia transmembrane transporter activity///plasma membrane,integral to plasma membra…
PH_hs_0014411	2.29116	1.19608	2.29116	up	0.757028	-0.439049	MAN2B1	alpha-mannosidase activity,mannose binding,zinc ion binding,carbohydrate binding,metal ion binding///soluble fraction,lysosome///carbohydrate metabolic process,mannose metabolic process,protein modification process,protein deglycosylation,learning or memory,metabolic process
PH_hs_0014422	2.55405	1.35279	2.55405	up	0.78015	-0.572635	TNFRSF14	plasma membrane,integral to plasma membrane,external side of plasma membrane///receptor activity,tumor necrosis factor receptor activity,protein binding///immune response,cell surface receptor linked signaling pathway,interspecies interaction between organisms,negative regulation of alpha-beta T cell proliferation,positive regulation of peptidyl-tyrosine phosphorylation
PH_hs_0014200	2.27859	1.18814	2.27859	up	0.721011	-0.467128	KLK10	extracellular region///proteolysis,cell cycle///serine-type endopeptidase activity,peptidase activity,serine-type peptidase activity
PH_hs_0014224	9.22415	3.20542	9.22415	up	1.29067	-1.91474	CD52	membrane fraction,plasma membrane,integral to plasma membrane,anchored to membrane///elevation of cytosolic calcium ion concentration,respiratory burst
PH_hs_0014279	2.05723	1.0407	2.05723	up	0.631676	-0.409025	CCR10	chemotaxis,signal transduction,G-protein coupled receptor protein signaling pathway,elevation of cytosolic calcium ion concentration///receptor activity,G-protein coupled receptor activity,protein binding,C-C chemokine receptor activity///plasma membrane,integral to plasma membrane
PH_hs_0014287	3.90412	1.965	3.90412	up	1.82252	-0.142479	CLDN7	calcium-independent cell-cell adhesion///plasma membrane,tight junction,integral to membrane,cell junction///structural molecule activity,identical protein binding
PH_hs_0014312	2.31814	1.21297	2.31814	up	0.725433	-0.487533	PIK3R5	nucleus,cytoplasm,cytosol,membrane
PH_hs_0014071	2.80564	1.48833	2.80564	up	0.981817	-0.506511	ETV7	transcription factor activity,specific RNA polymerase II transcription factor activity,protein binding,sequence-specific DNA binding///regulation of transcription, DNA-dependent,transcription from RNA polymerase II promoter,organ morphogenesis///nucleus
PH_hs_0014075	4.37442	2.12909	4.37442	up	1.08299	-1.0461	TBX21	transcription factor activity///nucleus,neuronal cell body///regulation of transcription, DNA-dependent,multicellular organismal development,positive regulation of isotype switching to IgG isotypes,regulation of immune response
PH_hs_0014076	2.1	1.07039	2.1	up	0.695182	-0.375206	TLR8	DNA binding,RNA binding,double-stranded RNA binding,single-stranded RNA binding,receptor activity,transmembrane receptor activity,protein binding///endosome membrane,membrane,integral to membrane///inflammatory response,signal transduction,I-kappaB kinase/NF-kappaB cascade,I-kappaB kinase/NF-kappaB cascade,response to virus,immunoglobulin mediated immune response,positive regulation of interferon…
PH_hs_0014088	2.88802	1.53008	2.88802	up	0.57887	-0.951211	LAX1	protein binding,protein kinase binding,SH2 domain binding///plasma membrane,integral to membrane,membrane raft///inactivation of MAPK activity,immune response,intracellular signaling pathway,B cell activation,immunoglobulin secretion,antigen receptor-mediated signaling pathway,negative regulation of T cell activation
PH_hs_0014093	2.73285	1.45041	2.73285	up	0.988103	-0.462304	DUOX1	response to oxidative stress,cytokine-mediated signaling pathway,cuticle development,hormone biosynthetic process,superoxide anion generation,hydrogen peroxide catabolic process,hydrogen peroxide biosynthetic process,response to cAMP,response to cAMP,oxidation reduction///plasma membrane,integral to membrane,apical plasma membrane///peroxidase activity,calcium ion binding,electron carrier activit…
PH_hs_0014098	2.37443	1.24758	2.37443	up	0.738965	-0.508614	HPCAL4	central nervous system development///calcium channel regulator activity,calcium ion binding,protein C-terminus binding,protein domain specific binding///intracellular
PH_hs_0014143	2.73562	1.45187	2.73562	up	1.10433	-0.347538	AHSP	protein binding,hemoglobin binding,unfolded protein binding///protein folding,hemoglobin metabolic process,hemopoiesis,protein stabilization///cytoplasm,hemoglobin complex
PH_hs_0014157	5.17622	2.3719	5.17622	up	0.945295	-1.4266	PRSS16	peptidase activity,serine-type peptidase activity///proteolysis,protein catabolic process///cellular_component,cytoplasmic membrane-bounded vesicle
PH_hs_0013889	3.1595	1.65969	3.1595	up	0.642292	-1.0174	EMILIN2	protein binding,extracellular matrix constituent conferring elasticity///extracellular region,proteinaceous extracellular matrix///cell adhesion,biological_process
PH_hs_0013954	2.13788	1.09618	2.13788	up	0.505394	-0.590788	LOC388692
PH_hs_0013959	4.83093	2.2723	4.83093	up	1.35056	-0.921743	BTBD11	membrane,integral to membrane///DNA binding,protein binding
PH_hs_0014030	2.02719	1.01948	2.02719	up	0.686686	-0.332795	C6orf15	biological_process,extracellular matrix organization///fibronectin binding,molecular_function,hyaluronic acid binding,heparin binding,laminin binding,collagen V binding///cellular_component,extracellular region,interstitial matrix
PH_hs_0013649	2.0761	1.05388	2.0761	up	0.612964	-0.440913	NDE1	establishment of mitotic spindle orientation,neuron migration,microtubule nucleation,cell cycle,mitosis,multicellular organismal development,nervous system development,neuroblast proliferation,cerebral cortex development,cell differentiation,forebrain development,microtubule organizing center organization,vesicle transport along microtubule,centrosome duplication,cell division,establishment of ch…
PH_hs_0013650	2.28017	1.18914	2.28017	up	0.812836	-0.376309	TMIGD2	membrane,integral to membrane
PH_hs_0013669	2.86683	1.51946	2.86683	up	0.654644	-0.864815	PAG1	plasma membrane,plasma membrane,integral to membrane,membrane raft///signal transduction,intracellular signaling pathway,regulation of T cell activation,negative regulation of T cell activation///SH3/SH2 adaptor activity,protein binding,SH2 domain binding
PH_hs_0013674	2.33101	1.22095	2.33101	up	0.860373	-0.360581	TMPRSS13	membrane,integral to membrane///serine-type endopeptidase activity,scavenger receptor activity,peptidase activity///proteolysis
PH_hs_0013675	9.15231	3.19414	9.15231	up	1.65048	-1.54365	FCRLA	cell differentiation///extracellular region,cytoplasm
PH_hs_0013712	2.82077	1.49609	2.82077	up	0.962406	-0.533685	FLVCR2	transmembrane transport///plasma membrane,integral to membrane
PH_hs_0013722	2.05495	1.0391	2.05495	up	0.530844	-0.508258	TAPBPL	antigen processing and presentation of endogenous peptide antigen via MHC class I///endoplasmic reticulum,endoplasmic reticulum membrane,microsome,plasma membrane,integral to membrane
PH_hs_0013741	15.7345	3.97586	15.7345	up	2.03025	-1.94562	APOC1	phospholipase inhibitor activity,fatty acid binding,phosphatidylcholine binding,lipase inhibitor activity,phosphatidylcholine-sterol O-acyltransferase activator activity///extracellular region,endoplasmic reticulum,very-low-density lipoprotein particle,high-density lipoprotein particle,chylomicron///lipid metabolic process,triglyceride metabolic process,cholesterol metabolic process,positive regu…
PH_hs_0013432	2.86097	1.5165	2.86097	up	0.965929	-0.550574	LOC100130298
PH_hs_0013564	3.54379	1.82529	3.54379	up	0.85877	-0.966522	FAM113B
PH_hs_0013260	2.32291	1.21593	2.32291	up	0.878695	-0.337238	CA8	cytoplasm///one-carbon metabolic process,phosphoinositide-mediated signaling///carbonate dehydratase activity,protein binding,zinc ion binding,metal ion binding
PH_hs_0013281	2.28143	1.18994	2.28143	up	0.666672	-0.523267	ALPL	extracellular space,plasma membrane,integral to membrane,anchored to membrane///alkaline phosphatase activity,hydrolase activity,metal ion binding///skeletal system development,metabolic process,dephosphorylation,biomineral formation,response to lipopolysaccharide,response to vitamin D,response to antibiotic,response to glucocorticoid stimulus,cementum mineralization
PH_hs_0013285	3.01913	1.59413	3.01913	up	1.4018	-0.192329	AURKA	nucleus,cytoplasm,spindle,cytoskeleton,spindle microtubule,spindle pole centrosome///mitotic cell cycle,protein amino acid phosphorylation,cell cycle,spindle organization,mitosis,regulation of protein stability,response to estradiol stimulus,phosphoinositide-mediated signaling,cell division///nucleotide binding,protein kinase activity,protein serine/threonine kinase activity,protein binding,ATP b…
PH_hs_0013296	4.20018	2.07045	4.20018	up	1.1702	-0.90025	CHST4	N-acetylglucosamine 6-O-sulfotransferase activity,sulfotransferase activity,transferase activity///Golgi apparatus,trans-Golgi network,membrane,integral to membrane,intrinsic to Golgi membrane///carbohydrate metabolic process,N-acetylglucosamine metabolic process,protein amino acid sulfation,sulfur metabolic process,cellular component movement,inflammatory response,immune response,cell adhesion,c…
PH_hs_0013316	3.59288	1.84514	3.59288	up	1.36	-0.485142	SLPI	endopeptidase inhibitor activity,serine-type endopeptidase inhibitor activity///extracellular region
PH_hs_0013112	2.35624	1.23649	2.35624	up	1.07017	-0.166316	HIST1H2BK	nucleosome assembly,defense response to bacterium///DNA binding///nucleosome,nucleus,chromosome
PH_hs_0013114	4.3756	2.12948	4.3756	up	1.25612	-0.873355	CTLA4	immune response,negative regulation of T cell proliferation,negative regulation of regulatory T cell differentiation,negative regulation of immune response///Golgi apparatus,integral to plasma membrane,external side of plasma membrane,membrane,clathrin-coated endocytic vesicle,perinuclear region of cytoplasm///protein binding
PH_hs_0013127	2.9257	1.54878	2.9257	up	0.614856	-0.933927	NPPC	receptor binding,hormone activity,protein homodimerization activity,peptide hormone receptor binding///ossification,response to hypoxia,growth plate cartilage chondrocyte differentiation,growth plate cartilage chondrocyte proliferation,cGMP biosynthetic process,receptor guanylyl cyclase signaling pathway,regulation of blood pressure,negative regulation of cell proliferation,post-embryonic develop…
PH_hs_0013132	5.485	2.45549	5.485	up	1.36544	-1.09005	VPREB1	antigen binding,protein binding///immune response///extracellular region
PH_hs_0013218	3.71057	1.89164	3.71057	up	1.39101	-0.500634	CD1E	Golgi membrane,early endosome,late endosome,Golgi apparatus,integral to plasma membrane,membrane,lysosomal lumen///immune response,antigen processing and presentation
PH_hs_0012944	3.01591	1.59259	3.01591	up	0.890157	-0.702434	EVL	actin filament organization,cell surface receptor linked signaling pathway,nervous system development,actin polymerization or depolymerization,organ morphogenesis///cytoplasm,cytosol,cytoskeleton,focal adhesion,lamellipodium///actin binding,protein binding,profilin binding,SH3 domain binding
PH_hs_0012951	22.1857	4.47156	22.1857	up	4.30822	-0.163338	POLDIP2	nucleus,mitochondrion,mitochondrial nucleoid
PH_hs_0012958	3.31693	1.72985	3.31693	up	0.55582	-1.17403	TNF	phagocytic cup,extracellular region,extracellular space,plasma membrane,integral to plasma membrane,external side of plasma membrane,cell surface,membrane raft,recycling endosome///protein import into nucleus, translocation,negative regulation of transcription from RNA polymerase II promoter,activation of MAPK activity,cell activation,positive regulation of cytokine production,positive regulation…
PH_hs_0012961	2.82013	1.49576	2.82013	up	1.00289	-0.492867	DERL1	response to unfolded protein,protein transport,intracellular transport of viral proteins in host cell,ER-associated protein catabolic process,endoplasmic reticulum unfolded protein response,retrograde protein transport, ER to cytosol,interspecies interaction between organisms,establishment of protein localization///receptor activity,protein binding,MHC class I protein binding///endoplasmic reticu…
PH_hs_0012963	2.06717	1.04765	2.06717	up	0.714138	-0.333516	LY6G6C	plasma membrane,anchored to membrane
PH_hs_0013010	2.68338	1.42405	2.68338	up	1.21083	-0.213217	SLC2A6	plasma membrane,membrane,integral to membrane///carbohydrate transport,transmembrane transport///transporter activity,glucose transmembrane transporter activity,substrate-specific transmembrane transporter activity
PH_hs_0013061	8.0155	3.00279	8.0155	up	1.28398	-1.71881	RBP5	cytoplasm///transporter activity,retinoid binding,lipid binding,retinal binding,retinol binding///transport
PH_hs_0013072	2.41402	1.27144	2.41402	up	0.652316	-0.61912	CD68	membrane fraction,lysosomal membrane,endosome,plasma membrane,endosome membrane,integral to membrane
PH_hs_0013103	14.1431	3.82203	14.1431	up	3.67593	-0.146096	ADRA2B	plasma membrane,integral to plasma membrane///receptor activity,G-protein coupled receptor activity,adrenoceptor activity,alpha2-adrenergic receptor activity,protein binding///activation of MAPK activity,angiogenesis,regulation of vascular smooth muscle contraction,signal transduction,G-protein coupled receptor protein signaling pathway,cell-cell signaling,positive regulation of blood pressure,po…
PH_hs_0012824	4.71113	2.23607	4.71113	up	1.20024	-1.03584	CD300LF	receptor activity///plasma membrane,integral to membrane
PH_hs_0012835	2.23452	1.15997	2.23452	up	0.936916	-0.223052	RBM38	nucleotide binding,RNA binding,mRNA binding,mRNA 3'-UTR binding///mRNA processing,DNA damage response, signal transduction by p53 class mediator resulting in cell cycle arrest,DNA damage response, signal transduction by p53 class mediator resulting in transcription of p21 class mediator,cell cycle,cell cycle arrest,cell cycle arrest,negative regulation of cell proliferation,regulation of RNA spli…
PH_hs_0012844	3.69509	1.88561	3.69509	up	1.34429	-0.541318	HOXD9	regulation of transcription, DNA-dependent,multicellular organismal development,skeletal muscle tissue development,adult locomotory behavior,anterior/posterior pattern formation,proximal/distal pattern formation,mammary gland development,embryonic forelimb morphogenesis,hindlimb morphogenesis,positive regulation of transcription from RNA polymerase II promoter,embryonic skeletal system morphogene…
PH_hs_0012868	2.10436	1.07338	2.10436	up	0.724428	-0.348956	GBP5	plasma membrane///nucleotide binding,GTPase activity,GTP binding
PH_hs_0012869	2.80465	1.48782	2.80465	up	0.805146	-0.682673	SLC15A3	oligopeptide transport,protein transport///lysosomal membrane,membrane,integral to membrane///transporter activity,symporter activity,peptide:hydrogen symporter activity
PH_hs_0012874	3.20904	1.68214	3.20904	up	1.15208	-0.53006	C6orf115
PH_hs_0012879	2.69573	1.43068	2.69573	up	0.850685	-0.579991	RRAGD	nucleotide binding,protein binding,GTP binding,protein heterodimerization activity///nucleus,cytoplasm
PH_hs_0012880	7.64012	2.9336	7.64012	up	0.824185	-2.10941	RASSF5	protein binding,identical protein binding,metal ion binding///apoptosis,signal transduction///cytoplasm,microtubule
PH_hs_0012922	2.87168	1.52189	2.87168	up	1.03118	-0.490719	HIST1H4E
PH_hs_0012925	2.26734	1.181	2.26734	up	0.522928	-0.658071	KCNK6	voltage-gated potassium channel complex,membrane,integral to membrane///inward rectifier potassium channel activity,voltage-gated ion channel activity,potassium channel activity///ion transport,potassium ion transport
PH_hs_0012651	2.90007	1.53609	2.90007	up	1.31519	-0.2209	SIX3	protein import into nucleus,multicellular organismal development,brain development,visual perception,diencephalon development,telencephalon development,forebrain anterior/posterior pattern formation,negative regulation of Wnt receptor signaling pathway,camera-type eye development,negative regulation of transcription, DNA-dependent,positive regulation of transcription from RNA polymerase II promot…
PH_hs_0012656	2.10421	1.07328	2.10421	up	0.87867	-0.194611	MAST1	protein amino acid phosphorylation,cytoskeleton organization,intracellular protein kinase cascade///nucleotide binding,magnesium ion binding,protein serine/threonine kinase activity,protein binding,ATP binding,transferase activity///cytoplasm,cytoskeleton,plasma membrane
PH_hs_0012664	5.31958	2.41131	5.31958	up	0.824453	-1.58686	BCL2A1	cytoplasm///anti-apoptosis,regulation of apoptosis///protein binding
PH_hs_0012692	7.6825	2.94158	7.6825	up	2.3055	-0.636073	E2F2	DNA binding,transcription factor activity,RNA polymerase II transcription factor activity,protein binding,transcription factor binding///regulation of transcription, DNA-dependent,transcription initiation from RNA polymerase II promoter,apoptosis,regulation of cell cycle///nucleus,nucleoplasm,transcription factor complex
PH_hs_0012708	2.95393	1.56263	2.95393	up	1.04881	-0.513823	CHST9	sulfur metabolic process,carbohydrate biosynthetic process,proteoglycan biosynthetic process,glycosaminoglycan metabolic process,hormone biosynthetic process///N-acetylgalactosamine 4-O-sulfotransferase activity,N-acetylgalactosamine 4-O-sulfotransferase activity,transferase activity///Golgi membrane,extracellular region,Golgi apparatus,membrane,integral to membrane
PH_hs_0012782	3.58949	1.84378	3.58949	up	1.19027	-0.653511	SPINT1	embryonic placenta development,extracellular matrix organization,branching involved in embryonic placenta morphogenesis,placenta blood vessel development///extracellular region,membrane fraction///serine-type endopeptidase inhibitor activity,protein binding,peptidase inhibitor activity
PH_hs_0012788	2.82679	1.49916	2.82679	up	0.948341	-0.550823	CCDC109B	membrane,integral to membrane
PH_hs_0012796	2.27083	1.18322	2.27083	up	0.417009	-0.766212	AQP3	positive regulation of immune system process,transport,water transport,excretion,response to retinoic acid,response to vitamin D,odontogenesis,regulation of keratinocyte differentiation,response to calcium ion,transmembrane transport///cytoplasm,plasma membrane,cell-cell junction,integral to membrane,basolateral plasma membrane///transporter activity,water channel activity,glycerol channel activi…
PH_hs_0012798	9.21032	3.20325	9.21032	up	2.52862	-0.674634	LPO	response to oxidative stress,hydrogen peroxide catabolic process,oxidation reduction///cellular_component,extracellular region,extracellular space///peroxidase activity,oxidoreductase activity,heme binding,metal ion binding
PH_hs_0012483	2.0968	1.06819	2.0968	up	0.542284	-0.525904	ZNF837	regulation of transcription///intracellular,nucleus///DNA binding,zinc ion binding,metal ion binding
PH_hs_0012630	2.4236	1.27715	2.4236	up	0.781176	-0.495974	GAS7	ruffle,cytoplasm,actin filament///transcription factor activity,protein binding,actin filament binding///cell cycle arrest,multicellular organismal development,nervous system development,regulation of cell shape,actin filament polymerization,neuron differentiation,neuron projection morphogenesis,actin filament bundle assembly
PH_hs_0012268	3.39299	1.76256	3.39299	up	1.08741	-0.675143	MICB	natural killer cell lectin-like receptor binding///plasma membrane,integral to plasma membrane,MHC class I protein complex///immune response-activating cell surface receptor signaling pathway,immune response,response to oxidative stress,response to heat,cytolysis,antigen processing and presentation,response to retinoic acid,interspecies interaction between organisms,gamma-delta T cell activation,…
PH_hs_0012278	34.7207	5.11772	34.7207	up	4.93965	-0.178073	SEC24A	intracellular protein transport,ER to Golgi vesicle-mediated transport,ER to Golgi vesicle-mediated transport,cellular membrane organization,vesicle-mediated transport///molecular_function,protein binding,zinc ion binding///Golgi membrane,cytoplasm,endoplasmic reticulum,endoplasmic reticulum membrane,Golgi apparatus,membrane,COPII vesicle coat,perinuclear region of cytoplasm
PH_hs_0012342	4.45253	2.15462	4.45253	up	1.50935	-0.645272	MFSD6L	membrane,integral to membrane
PH_hs_0012389	3.58105	1.84038	3.58105	up	0.240675	-1.59971	ANKRD22
PH_hs_0012397	2.77826	1.47418	2.77826	up	0.818007	-0.656177	OCM	calcium ion binding
PH_hs_0012103	2.21709	1.14867	2.21709	up	0.860158	-0.288512	TSPAN10	membrane,integral to membrane
PH_hs_0012215	6.17353	2.6261	6.17353	up	2.03135	-0.59475	IL21R	natural killer cell activation///membrane,integral to membrane///interleukin-21 receptor activity,receptor activity
PH_hs_0012241	2.12085	1.08464	2.12085	up	0.920984	-0.163657	LOC100127888
PH_hs_0012242	2.69077	1.42802	2.69077	up	0.298902	-1.12912	SFTA2	extracellular region
PH_hs_0012267	3.45917	1.79042	3.45917	up	1.01916	-0.77126	ITK	nucleotide binding,non-membrane spanning protein tyrosine kinase activity,protein binding,ATP binding,transferase activity,metal ion binding///protein amino acid phosphorylation,cellular defense response,signal transduction,intracellular signaling pathway///cytosol,plasma membrane
PH_hs_0011939	10.718	3.42196	10.718	up	2.53441	-0.88755	SCGB1D1	binding///extracellular region,extracellular space
PH_hs_0011948	7.08098	2.82395	7.08098	up	0.857055	-1.9669	CLECL1	binding,sugar binding///plasma membrane,integral to membrane
PH_hs_0011986	19.8669	4.3123	19.8669	up	2.37486	-1.93744	LCN2	transporter activity,binding///extracellular region///transport
PH_hs_0012007	45.8873	5.52002	45.8873	up	3.18852	-2.33151	PIGR	extracellular region,plasma membrane,integral to plasma membrane,transport vesicle///protein binding
PH_hs_0012041	141.212	7.14171	141.212	up	6.98214	-0.159576	SMAGP	plasma membrane,integral to membrane,cytoplasmic vesicle membrane,cytoplasmic vesicle
PH_hs_0012088	2.01361	1.00979	2.01361	up	0.83136	-0.178426	NAALADL2	membrane,integral to membrane///peptidase activity///proteolysis
PH_hs_0011684	2.59704	1.37687	2.59704	up	0.871855	-0.505013	RASAL1	Ras GTPase activator activity,phospholipid binding,metal ion binding///signal transduction,regulation of small GTPase mediated signal transduction///intracellular
PH_hs_0011690	2.27	1.18269	2.27	up	0.652414	-0.530279	GABBR2	signal transduction,G-protein coupled receptor protein signaling pathway,negative regulation of adenylate cyclase activity,gamma-aminobutyric acid signaling pathway,synaptic transmission///cytoplasm,plasma membrane,integral to plasma membrane,cell junction,neuron projection,synapse,postsynaptic membrane///receptor activity,G-protein coupled receptor activity,GABA-B receptor activity,protein bindi…
PH_hs_0011703	2.3228	1.21587	2.3228	up	1.01415	-0.201718	STK39	membrane fraction,nucleus,cytoplasm,cytoskeleton,basolateral plasma membrane,apical plasma membrane///protein amino acid phosphorylation,response to stress,positive regulation of potassium ion transport///nucleotide binding,receptor signaling protein serine/threonine kinase activity,protein binding,ATP binding,transferase activity
PH_hs_0011704	3.44381	1.78401	3.44381	up	1.10356	-0.680449	CYP27B1	cytoplasm,mitochondrion,mitochondrion,membrane,mitochondrial membrane///calcium ion transport,negative regulation of cell proliferation,negative regulation of calcidiol 1-monooxygenase activity,positive regulation of vitamin D 24-hydroxylase activity,bone mineralization,negative regulation of cell growth,regulation of bone mineralization,response to lipopolysaccharide,response to vitamin D,respon…
PH_hs_0011722	6.02262	2.59039	6.02262	up	2.50482	-0.085573	CD207	membrane,integral to membrane,endocytic vesicle///binding,sugar binding,mannose binding
PH_hs_0011541	3.90219	1.96428	3.90219	up	1.50023	-0.464057	SLC38A5	amino acid transport,glycine transport///amino acid transmembrane transporter activity,glycine transmembrane transporter activity///plasma membrane,integral to membrane
PH_hs_0011602	2.43836	1.28591	2.43836	up	0.856772	-0.429138	C14orf115	DNA binding,transposase activity///transposition, DNA-mediated
PH_hs_0011617	5.69523	2.50975	5.69523	up	1.05418	-1.45557	HMHA1	GTPase activator activity,metal ion binding///intracellular///signal transduction,intracellular signaling pathway
PH_hs_0011674	2.40086	1.26355	2.40086	up	0.935484	-0.328066	SARDH	cytoplasm,mitochondrion,mitochondrial matrix///glycine catabolic process,oxidation reduction///aminomethyltransferase activity,sarcosine dehydrogenase activity,oxidoreductase activity,FAD binding
PH_hs_0011677	3.39905	1.76513	3.39905	up	1.60755	-0.157583	GJB5	cell communication,epidermis development,spongiotrophoblast differentiation,labyrinthine layer morphogenesis///plasma membrane,connexon complex,integral to membrane,cell junction
PH_hs_0011389	2.05903	1.04197	2.05903	up	0.687359	-0.354606	BIN1	protein binding,protein C-terminus binding,protein heterodimerization activity,GTPase binding///nucleus,cytoplasm,synaptic vesicle,actin cytoskeleton///multicellular organismal development,cell proliferation,regulation of endocytosis,muscle cell differentiation,interspecies interaction between organisms,synaptic vesicle endocytosis
PH_hs_0011409	3.31522	1.7291	3.31522	up	0.889747	-0.839355	IL6R	extracellular region,extracellular space,extracellular space,plasma membrane,interleukin-6 receptor complex,cell surface,integral to membrane,basolateral plasma membrane,apical plasma membrane///receptor activity,ciliary neurotrophic factor receptor activity,interleukin-6 receptor activity,interleukin-6 receptor binding,protein binding,enzyme binding,interleukin-6 binding,protein homodimerization…
PH_hs_0011421	2.69311	1.42927	2.69311	up	1.54449	0.115219	GSG2	protein amino acid phosphorylation,cell cycle,intracellular protein kinase cascade,chromatin modification///nucleus///nucleotide binding,DNA binding,protein kinase activity,protein serine/threonine kinase activity,ATP binding,transferase activity
PH_hs_0011425	4.06411	2.02294	4.06411	up	1.2091	-0.813838	IL10	response to molecule of bacterial origin,negative regulation of cytokine secretion during immune response,positive regulation of B cell apoptosis,anti-apoptosis,response to stress,inflammatory response,immune response,cytoplasmic sequestering of NF-kappaB,cell-cell signaling,regulation of gene expression,response to activity,hemopoiesis,B cell differentiation,leukocyte chemotaxis,negative regulat…
PH_hs_0011427	5.87266	2.55402	5.87266	up	0.470493	-2.08352	BANK1	B cell activation
PH_hs_0011428	2.41035	1.26924	2.41035	up	1.01034	-0.258902	C2orf54
PH_hs_0011491	14.5825	3.86616	14.5825	up	1.87181	-1.99435	CDH1	calcium ion binding,protein binding,beta-catenin binding,transcription activator activity,protein phosphatase binding,protein domain specific binding,RPTP-like protein binding,gamma-catenin binding,cell adhesion molecule binding///cytoplasm,plasma membrane,cell-cell adherens junction,actin cytoskeleton,integral to membrane,basolateral plasma membrane,lateral plasma membrane,catenin complex,apical…
PH_hs_0011505	2.7296	1.44869	2.7296	up	1.12653	-0.322166	SLC7A7	plasma membrane,integral to plasma membrane,basolateral plasma membrane///amino acid transmembrane transporter activity///protein complex assembly,cellular amino acid metabolic process,transport,amino acid transport,transmembrane transport
PH_hs_0011508	4.1836	2.06474	4.1836	up	1.77212	-0.292624	CCNB2	membrane fraction,nucleus,cytosol,microtubule cytoskeleton///protein binding///in utero embryonic development,cell cycle,mitosis,growth,T cell homeostasis,thymus development,cell division
PH_hs_0011511	8.29272	3.05185	8.29272	up	1.69372	-1.35812	GCNT3	Golgi membrane,membrane fraction,Golgi apparatus,membrane,integral to membrane///carbohydrate metabolic process,protein amino acid O-linked glycosylation///beta-1,3-galactosyl-O-glycosyl-glycoprotein beta-1,6-N-acetylglucosaminyltransferase activity,N-acetyllactosaminide beta-1,6-N-acetylglucosaminyltransferase activity,transferase activity, transferring glycosyl groups
PH_hs_0011065	2.66912	1.41636	2.66912	up	0.970678	-0.445686	C1orf172
PH_hs_0011101	4.67868	2.2261	4.67868	up	1.38091	-0.845191	PLA2G2D	extracellular region///phospholipase A2 activity,calcium ion binding,hydrolase activity///phospholipid metabolic process,inflammatory response,lipid catabolic process
PH_hs_0011155	4.61191	2.20536	4.61191	up	1.13049	-1.07487	TMEM176B	organ morphogenesis,cell differentiation///nucleus,membrane,integral to membrane,nuclear membrane
PH_hs_0011326	4.60932	2.20455	4.60932	up	0.941563	-1.26299	ZNF296	cellular_component,intracellular,nucleus///molecular_function,DNA binding,zinc ion binding,metal ion binding///spermatogenesis,regulation of transcription
PH_hs_0010828	2.61123	1.38473	2.61123	up	0.708478	-0.676251	TDO2	soluble fraction,cytosol///tryptophan catabolic process to kynurenine,tryptophan catabolic process to acetyl-CoA,oxidation reduction///tryptophan 2,3-dioxygenase activity,oxidoreductase activity,amino acid binding,oxygen binding,heme binding,metal ion binding
PH_hs_0010839	9.06865	3.18089	9.06865	up	1.55741	-1.62348	UBASH3A	regulation of cytokine production,negative regulation of T cell receptor signaling pathway///nucleus,cytoplasm,cytosol
PH_hs_0010846	2.34026	1.22667	2.34026	up	0.830604	-0.396066	PPP1CA	carbohydrate metabolic process,glycogen metabolic process,protein amino acid dephosphorylation,cell cycle,cell division///nucleus,nucleoplasm,nucleolus,cytoplasm,cytosol,MLL5-L complex///protein serine/threonine phosphatase activity,protein binding,protein phosphatase type 1 regulator activity,hydrolase activity,metal ion binding
PH_hs_0010847	5.77804	2.53058	5.77804	up	0.863594	-1.66699	LY86	apoptosis,inflammatory response,humoral immune response,cell proliferation,innate immune response///extracellular region,extracellular space,plasma membrane///protein binding
PH_hs_0010861	4.48112	2.16386	4.48112	up	1.16772	-0.996141	ASPHD2	membrane,integral to membrane,integral to endoplasmic reticulum membrane///peptidyl-amino acid modification,oxidation reduction///peptide-aspartate beta-dioxygenase activity,oxidoreductase activity,oxidoreductase activity, acting on single donors with incorporation of molecular oxygen, incorporation of two atoms of oxygen
PH_hs_0010866	2.90258	1.53733	2.90258	up	0.800744	-0.736591	LDLRAP1	transport,endocytosis,steroid metabolic process,cholesterol metabolic process,cholesterol homeostasis,regulation of protein binding,positive regulation of receptor-mediated endocytosis///phosphotyrosine binding,protein binding,protein C-terminus binding,receptor signaling complex scaffold activity,clathrin binding,protein binding, bridging///cytoplasm,early endosome,cytosol,basal plasma membrane,…
PH_hs_0010888	2.22106	1.15125	2.22106	up	0.407197	-0.744054	IPCEF1	response to oxidative stress,oxygen transport///cytoplasm,cytosol,plasma membrane///peroxidase activity,oxygen transporter activity,protein domain specific binding
PH_hs_0010928	3.22859	1.69091	3.22859	up	0.944583	-0.746322	SGPL1	vasculogenesis,kidney development,lipid metabolic process,ceramide metabolic process,nitrogen compound metabolic process,apoptosis,post-embryonic development,fibroblast migration,carboxylic acid metabolic process,hemopoiesis,sphingolipid catabolic process,regulation of multicellular organism growth,platelet-derived growth factor receptor signaling pathway,skeletal system morphogenesis,palate deve…
PH_hs_0010698	2.82046	1.49593	2.82046	up	0.784002	-0.71193	HIST1H2BD	nucleosome assembly///DNA binding///nucleosome,nucleus,chromosome
PH_hs_0010714	3.0587	1.61292	3.0587	up	0.883833	-0.729087	TNFSF4	cytokine production,inflammatory response,immune response,signal transduction,cholesterol metabolic process,positive regulation of cell proliferation,negative regulation of gene-specific transcription,T cell proliferation,negative regulation of transcription factor activity,negative regulation of cytokine secretion,positive regulation of immunoglobulin secretion///extracellular space,integral to …
PH_hs_0010726	5.31187	2.40922	5.31187	up	0.699356	-1.70986	LOC283663
PH_hs_0010728	3.44655	1.78515	3.44655	up	0.760206	-1.02495	CTSS	proteolysis,immune response///extracellular region,lysosome,membrane,intracellular membrane-bounded organelle///cysteine-type endopeptidase activity,peptidase activity
PH_hs_0010825	2.2684	1.18168	2.2684	up	0.753352	-0.428324	SLC1A5	receptor activity,protein binding,amino acid transmembrane transporter activity,neutral amino acid transmembrane transporter activity,symporter activity,sodium:dicarboxylate symporter activity///membrane fraction,plasma membrane,integral to plasma membrane,melanosome///transport,dicarboxylic acid transport,amino acid transport,neutral amino acid transport
PH_hs_0010574	15.2981	3.93528	15.2981	up	3.41887	-0.516413	C5orf48
PH_hs_0010614	3.22628	1.68987	3.22628	up	0.617588	-1.07228	MAPK13	protein amino acid phosphorylation,response to stress,cell cycle,intracellular protein kinase cascade,Ras protein signal transduction///soluble fraction///nucleotide binding,protein serine/threonine kinase activity,MAP kinase activity,protein binding,ATP binding,MP kinase activity,transferase activity
PH_hs_0010636	14.1375	3.82145	14.1375	up	3.09496	-0.726486	DHRS9	endoplasmic reticulum,endoplasmic reticulum membrane,microsome,membrane,integral to endoplasmic reticulum membrane///androgen metabolic process,epithelial cell differentiation,progesterone metabolic process,retinol metabolic process,9-cis-retinoic acid biosynthetic process,oxidation reduction///alcohol dehydrogenase (NAD) activity,retinol dehydrogenase activity,binding,oxidoreductase activity,rac…
PH_hs_0010641	4.72675	2.24085	4.72675	up	1.55922	-0.681624	MYBL2	transcription factor activity///regulation of transcription///nucleus
PH_hs_0010646	2.14589	1.10158	2.14589	up	0.498699	-0.602876	RAB20	small GTPase mediated signal transduction,protein transport///nucleotide binding,GTP binding///Golgi apparatus
PH_hs_0010663	6.74758	2.75437	6.74758	up	2.3143	-0.440072	CALML5	calcium ion binding,protein binding///signal transduction,epidermis development
PH_hs_0010673	3.17263	1.66568	3.17263	up	1.19136	-0.474324	C20orf151
PH_hs_0010681	2.3899	1.25695	2.3899	up	0.783577	-0.473376	FERMT3	integrin binding,protein binding///cell adhesion,leukocyte cell-cell adhesion,integrin activation,regulation of cell-cell adhesion mediated by integrin,platelet aggregation///podosome,cell projection
PH_hs_0010683	2.21512	1.14739	2.21512	up	0.427446	-0.719941	IRF1	transcription from RNA polymerase II promoter,CD8-positive, alpha-beta T cell differentiation,positive regulation of interleukin-12 biosynthetic process,positive regulation of transcription from RNA polymerase II promoter///nucleus///transcription factor activity,sequence-specific DNA binding
PH_hs_0010418	2.16698	1.11569	2.16698	up	0.634001	-0.481687	MAST3	protein amino acid phosphorylation///nucleotide binding,magnesium ion binding,protein serine/threonine kinase activity,protein binding,ATP binding,transferase activity
PH_hs_0010429	2.10904	1.07658	2.10904	up	0.379757	-0.696826	PRPF19	ubiquitin ligase complex,nucleus,nucleoplasm,spliceosomal complex,cytoplasm,lipid particle,nuclear speck///DNA binding,ubiquitin-protein ligase activity,protein binding,ubiquitin-ubiquitin ligase activity,identical protein binding///protein polyubiquitination,spliceosome assembly,inner cell mass cell proliferation,DNA repair,mRNA processing,RNA splicing,lipid biosynthetic process,negative regulat…
PH_hs_0010433	2.8599	1.51596	2.8599	up	0.525158	-0.990806	ADAM28	metalloendopeptidase activity,peptidase activity,metallopeptidase activity,zinc ion binding,metal ion binding///proteolysis,spermatogenesis///extracellular region,plasma membrane,integral to membrane
PH_hs_0010461	3.06888	1.61771	3.06888	up	1.09898	-0.518727	SLC7A3	L-ornithine transmembrane transporter activity,amino acid transmembrane transporter activity,arginine transmembrane transporter activity,L-lysine transmembrane transporter activity,cationic amino acid transmembrane transporter activity///amino acid transport,arginine transport,lysine transport,ornithine transport,regulation of TOR signaling pathway,transmembrane transport///plasma membrane,integr…
PH_hs_0010544	2.31124	1.20867	2.31124	up	0.545232	-0.663438	SLC24A4	membrane,integral to membrane///ion transport,potassium ion transport,sodium ion transport,calcium ion transport,transmembrane transport///symporter activity,antiporter activity
PH_hs_0010558	2.83735	1.50455	2.83735	up	0.98007	-0.524475	PM20D1	protein binding,peptidase activity,metal ion binding///extracellular region///metabolic process
PH_hs_0010296	2.99222	1.58122	2.99222	up	1.47268	-0.108537	TROAP	cytoplasm///cell adhesion
PH_hs_0010313	2.89797	1.53504	2.89797	up	0.382333	-1.15271	ADCY7	activation of adenylate cyclase activity by G-protein signaling pathway,inhibition of adenylate cyclase activity by G-protein signaling pathway,hormone-mediated signaling pathway,intracellular signaling pathway,positive regulation of cAMP biosynthetic process,activation of protein kinase A activity,maternal process involved in female pregnancy,cellular response to ethanol///membrane fraction,plas…
PH_hs_0010328	2.42087	1.27552	2.42087	up	0.630455	-0.645069	ITGAM	nucleus,integrin complex,external side of plasma membrane,membrane,integral to membrane///opsonin binding,glycoprotein binding,receptor activity,heparin binding,heparan sulfate proteoglycan binding,protein heterodimerization activity///cell adhesion,leukocyte cell-cell adhesion,integrin-mediated signaling pathway,neutrophil chemotaxis,cellular extravasation,activated T cell proliferation
PH_hs_0010333	4.73202	2.24246	4.73202	up	1.27832	-0.964135	VAMP8	protein complex assembly,post-Golgi vesicle-mediated transport,cellular membrane fusion,cellular membrane organization,vesicle-mediated transport///membrane fraction,mitochondrion,early endosome,membrane,integral to membrane,SNARE complex///protein binding
PH_hs_0010345	2.37101	1.2455	2.37101	up	0.756809	-0.48869	STARD5	steroid biosynthetic process,lipid transport///cytosol///lipid binding
PH_hs_0010391	2.1039	1.07306	2.1039	up	0.613655	-0.459408	PLEKHO1	nucleus,cytoplasm,plasma membrane
PH_hs_0010398	2.16697	1.11568	2.16697	up	0.667516	-0.448165	SEC23B	intracellular protein transport,ER to Golgi vesicle-mediated transport,vesicle-mediated transport///Golgi membrane,endoplasmic reticulum,endoplasmic reticulum membrane,Golgi apparatus,membrane,COPII vesicle coat,ER-Golgi intermediate compartment membrane,intracellular membrane-bounded organelle,perinuclear region of cytoplasm///protein binding,zinc ion binding
PH_hs_0010094	8.35008	3.06179	8.35008	up	2.01603	-1.04576	TCF7	DNA binding,RNA polymerase II transcription factor activity,protein binding///regulation of transcription from RNA polymerase II promoter,immune response,Wnt receptor signaling pathway,regulation of transcription///nucleus
PH_hs_0010116	2.26234	1.17782	2.26234	up	0.667063	-0.510754	CNN2	actin binding,calmodulin binding///cytoskeleton,cell-cell junction///cytoskeleton organization,actomyosin structure organization
PH_hs_0010121	4.04091	2.01468	4.04091	up	0.833013	-1.18167	KLRB1	transmembrane receptor activity,binding,sugar binding///cell surface receptor linked signaling pathway///plasma membrane,integral to membrane
PH_hs_0010139	3.26376	1.70654	3.26376	up	0.666592	-1.03994	GATA3	DNA binding,transcription factor activity,transcription factor binding,zinc ion binding,sequence-specific DNA binding,metal ion binding///nucleus///regulation of transcription, DNA-dependent,transcription from RNA polymerase II promoter,defense response,anatomical structure morphogenesis,response to estrogen stimulus
PH_hs_0010147	3.76304	1.9119	3.76304	up	1.00479	-0.907106	RUNX3	nucleus///regulation of transcription, DNA-dependent,transcription from RNA polymerase II promoter,induction of apoptosis,cell proliferation,negative regulation of cell cycle,negative regulation of epithelial cell proliferation///transcription factor activity,protein binding,ATP binding
PH_hs_0010161	4.19184	2.06758	4.19184	up	1.43173	-0.635857	BMP7	skeletal system development,ossification,eye development,metanephros development,ureteric bud development,mesoderm formation,mesonephros development,epithelial to mesenchymal transition,axon guidance,negative regulation of cell proliferation,embryonic pattern specification,organ morphogenesis,positive regulation of pathway-restricted SMAD protein phosphorylation,positive regulation of bone minera…
PH_hs_0010165	2.76059	1.46498	2.76059	up	0.711282	-0.753697	C9orf91	membrane,integral to membrane
PH_hs_0010169	6.66381	2.73635	6.66381	up	1.35179	-1.38456	CECR1	adenosine deaminase activity,growth factor activity,hydrolase activity///multicellular organismal development,purine ribonucleoside monophosphate biosynthetic process///extracellular region,extracellular space
PH_hs_0010206	2.29126	1.19614	2.29126	up	0.71508	-0.481064	SDR16C5	retinol metabolic process,retinal metabolic process,keratinocyte proliferation,detection of light stimulus involved in visual perception,oxidation reduction///retinol dehydrogenase activity,binding,oxidoreductase activity///integral to membrane of membrane fraction,endoplasmic reticulum,endoplasmic reticulum membrane,membrane,integral to membrane
PH_hs_0009947	2.3448	1.22946	2.3448	up	0.545373	-0.684091	FCRLB	cytoplasm,endoplasmic reticulum
PH_hs_0009959	2.32138	1.21498	2.32138	up	0.861189	-0.353793	TREML2	T cell activation///plasma membrane,cell surface,integral to membrane///receptor activity,protein binding
PH_hs_0010006	2.51043	1.32793	2.51043	up	0.928493	-0.399441	IRF7	negative regulation of transcription from RNA polymerase II promoter,regulation of transcription, DNA-dependent,response to virus,interspecies interaction between organisms///transcription factor activity,specific RNA polymerase II transcription factor activity///nucleus,nucleoplasm,cytoplasm,cytosol,endosome membrane
PH_hs_0010061	10.5083	3.39346	10.5083	up	1.26831	-2.12515	BLNK	inflammatory response,humoral immune response,intracellular signaling pathway,B cell differentiation///transmembrane receptor protein tyrosine kinase adaptor protein activity,SH3/SH2 adaptor activity,SH3/SH2 adaptor activity,protein binding///intracellular,cytoplasm,plasma membrane
PH_hs_0010073	2.41671	1.27305	2.41671	up	1.05342	-0.219621	TLX2	molecular_function,transcription factor activity,protein binding,sequence-specific DNA binding///cellular_component,nucleus,cytoplasm///mesoderm formation,regulation of transcription, DNA-dependent,multicellular organismal development,biological_process,enteric nervous system development,negative regulation of dendrite morphogenesis
PH_hs_0010080	2.82054	1.49597	2.82054	up	1.01909	-0.47688	PTCRA	membrane,integral to membrane///receptor activity///negative regulation of thymocyte apoptosis
PH_hs_0010088	2.016	1.01149	2.016	up	0.347223	-0.664271	CAPN6	intracellular///proteolysis///calcium-dependent cysteine-type endopeptidase activity
PH_hs_0010091	6.43358	2.68562	6.43358	up	2.28677	-0.398849	DLK1	extracellular space,soluble fraction,external side of plasma membrane,membrane,integral to membrane///multicellular organismal development,embryonic development,post-embryonic development,cell differentiation,embryonic skeletal system development///molecular_function,protein binding
PH_hs_0010092	4.62728	2.21017	4.62728	up	1.68442	-0.52575	FUT3	fucosyltransferase activity,transferase activity, transferring glycosyl groups,3-galactosyl-N-acetylglucosaminide 4-alpha-L-fucosyltransferase activity///carbohydrate metabolic process,protein amino acid glycosylation///membrane fraction,Golgi apparatus,membrane,integral to membrane,Golgi cisterna membrane
PH_hs_0009854	2.09527	1.06714	2.09527	up	0.724059	-0.343077	LOC100289203
PH_hs_0009907	2.2362	1.16105	2.2362	up	0.836124	-0.324922	NDUFA2	NADH dehydrogenase (ubiquinone) activity///mitochondrial electron transport, NADH to ubiquinone,transport,electron transport chain///mitochondrion,mitochondrial inner membrane,mitochondrial respiratory chain complex I,mitochondrial respiratory chain complex I,membrane,mitochondrial membrane,respiratory chain
PH_hs_0009934	2.33414	1.22289	2.33414	up	0.677807	-0.545086	ZNF101	regulation of transcription, DNA-dependent///intracellular,nucleus///DNA binding,zinc ion binding,metal ion binding
PH_hs_0009633	7.46969	2.90105	7.46969	up	1.62412	-1.27693	SLC35F3	membrane,integral to membrane///transport
PH_hs_0009661	2.56513	1.35903	2.56513	up	0.927605	-0.431429	IKZF2	biological_process,positive regulation of gene-specific transcription from RNA polymerase II promoter,regulation of transcription///intracellular,nucleus///molecular_function,DNA binding,zinc ion binding,transcription activator activity,protein homodimerization activity,metal ion binding,protein heterodimerization activity
PH_hs_0009662	2.29148	1.19628	2.29148	up	0.258882	-0.937398	LFNG	Golgi membrane,extracellular region,Golgi apparatus,membrane,integral to membrane,integral to Golgi membrane///ovarian follicle development,female meiosis,compartment pattern formation,pattern specification process,organ morphogenesis///molecular_function,transferase activity, transferring glycosyl groups,O-fucosylpeptide 3-beta-N-acetylglucosaminyltransferase activity
PH_hs_0009677	2.04684	1.0334	2.04684	up	0.696715	-0.336687	PKD2L1	calcium activated cation channel activity,calcium ion binding,protein binding,cytoskeletal protein binding///cation transport,signal transduction///endoplasmic reticulum,plasma membrane,integral to membrane
PH_hs_0009690	2.32598	1.21784	2.32598	up	0.606625	-0.611213	DKK4	cellular_component,extracellular region///multicellular organismal development,negative regulation of Wnt receptor signaling pathway///molecular_function
PH_hs_0009711	6.5999	2.72244	6.5999	up	1.38937	-1.33308	BTK	nucleus,cytoplasm,cytosol,plasma membrane,cytoplasmic vesicle,membrane raft///protein amino acid phosphorylation,signal transduction,I-kappaB kinase/NF-kappaB cascade,mesoderm development,induction of apoptosis by extracellular signals,peptidyl-tyrosine phosphorylation,calcium-mediated signaling,intracellular signaling pathway,cell maturation///nucleotide binding,protein tyrosine kinase activity,…
PH_hs_0009718	5.96618	2.57681	5.96618	up	1.48936	-1.08745	S1PR4	immune response,signal transduction,G-protein coupled receptor protein signaling pathway,activation of adenylate cyclase activity by G-protein signaling pathway,activation of phospholipase C activity,elevation of cytosolic calcium ion concentration///plasma membrane,integral to plasma membrane///lysosphingolipid and lysophosphatidic acid receptor activity,receptor activity,G-protein coupled recep…
PH_hs_0009719	3.242	1.69688	3.242	up	0.802438	-0.894445	GPR171	receptor activity,G-protein coupled receptor activity,purinergic nucleotide receptor activity, G-protein coupled///signal transduction,G-protein coupled receptor protein signaling pathway///plasma membrane,integral to membrane
PH_hs_0009731	3.00122	1.58555	3.00122	up	0.987658	-0.597889	DEGS2	fatty acid biosynthetic process,sphinganine metabolic process,sphingolipid biosynthetic process,ceramide biosynthetic process,oxidation reduction///endoplasmic reticulum,endoplasmic reticulum membrane,membrane,integral to membrane///sphingosine hydroxylase activity,sphingolipid delta-4 desaturase activity
PH_hs_0009510	2.11912	1.08346	2.11912	up	0.535506	-0.547957	MARK2	plasma membrane,membrane///protein amino acid phosphorylation,protein amino acid phosphorylation,response to oxidative stress,intracellular protein kinase cascade,multicellular organismal development,cell differentiation,establishment or maintenance of epithelial cell apical/basal polarity///nucleotide binding,magnesium ion binding,protein serine/threonine kinase activity,protein serine/threonine…
PH_hs_0009540	7.3752	2.88268	7.3752	up	1.44769	-1.43499	SNX22	cell communication,protein transport///protein binding,phosphoinositide binding
PH_hs_0009553	2.15853	1.11005	2.15853	up	0.487394	-0.622653	CD244	external side of plasma membrane,membrane,integral to membrane///signal transduction///receptor activity,protein binding
PH_hs_0009339	8.62214	3.10805	8.62214	up	1.16773	-1.94031	CA2	carbonate dehydratase activity,protein binding,zinc ion binding,lyase activity,metal ion binding///extracellular space,nucleus,cytoplasm,cytosol,microvillus,basolateral plasma membrane,axon,apical part of cell///kidney development,morphogenesis of an epithelium,one-carbon metabolic process,response to stress,response to pH,response to organic substance,response to zinc ion,carbon dioxide transpor…
PH_hs_0009341	6.42923	2.68465	6.42923	up	2.23534	-0.449303	HSD17B2	estradiol 17-beta-dehydrogenase activity,binding,oxidoreductase activity,20-alpha-hydroxysteroid dehydrogenase activity,testosterone 17-beta-dehydrogenase activity///steroid biosynthetic process,response to retinoic acid,oxidation reduction///endoplasmic reticulum membrane,membrane,integral to membrane
PH_hs_0009342	4.36036	2.12445	4.36036	up	1.59222	-0.532222	HAVCR2	membrane,integral to membrane
PH_hs_0009356	3.02205	1.59553	3.02205	up	1.07878	-0.516753	PRKCD	nucleus,cytoplasm,cytosol,plasma membrane///protein amino acid phosphorylation,signal transduction,senescence,regulation of receptor activity,immunoglobulin mediated immune response,intracellular signaling pathway,negative regulation of protein binding,interleukin-10 production,interleukin-12 production,B cell proliferation,negative regulation of insulin receptor signaling pathway,negative regula…
PH_hs_0009361	9.80868	3.29406	9.80868	up	1.14838	-2.14568	BIK	protein binding,protein heterodimerization activity,BH domain binding///induction of apoptosis,spermatogenesis,male gonad development,regulation of apoptosis///mitochondrial envelope,endomembrane system,membrane,integral to membrane
PH_hs_0009397	2.79441	1.48255	2.79441	up	0.960977	-0.521569	C3AR1	complement component C3a binding,phosphoinositide phospholipase C activity,receptor activity,complement component C3a receptor activity,G-protein coupled receptor activity,C3a anaphylatoxin receptor activity///plasma membrane,integral to plasma membrane///complement receptor mediated signaling pathway,chemotaxis,inflammatory response,signal transduction,G-protein coupled receptor protein signalin…
PH_hs_0009399	14.9812	3.90508	14.9812	up	1.63562	-2.26946	PTPRCAP	defense response///plasma membrane,integral to membrane
PH_hs_0009406	2.78287	1.47657	2.78287	up	0.854743	-0.62183	FAM53B	biological_process///cellular_component///molecular_function
PH_hs_0009416	2.35075	1.23312	2.35075	up	0.405632	-0.827491	SIRPA	plasma membrane,membrane,integral to membrane///cell adhesion///SH3 domain binding
PH_hs_0009205	4.58105	2.19568	4.58105	up	0.846977	-1.3487	CD37	positive regulation of immunoglobulin production,regulation of humoral immune response///membrane,integral to membrane
PH_hs_0009230	3.85631	1.94722	3.85631	up	1.75806	-0.18916	ESPL1	mitotic sister chromatid segregation,meiotic spindle organization,cytokinesis,proteolysis,apoptosis,chromosome segregation,establishment of mitotic spindle localization,homologous chromosome segregation,positive regulation of mitotic metaphase/anaphase transition,negative regulation of sister chromatid cohesion///nucleus,cytoplasm,centrosome///catalytic activity,protein binding,peptidase activity…
PH_hs_0009244	5.01612	2.32657	5.01612	up	1.97516	-0.351413	GPR98	stereocilia ankle link complex,cytoplasm,plasma membrane,cell surface,membrane,integral to membrane///G-protein coupled receptor activity,calcium ion binding,myosin binding///cell communication,signal transduction,G-protein coupled receptor protein signaling pathway,neuropeptide signaling pathway,nervous system development,sensory perception of sound,cell-cell adhesion,photoreceptor cell maintena…
PH_hs_0009248	2.39991	1.26298	2.39991	up	0.719737	-0.543242	CDC25B	intracellular,nucleoplasm,cytoplasm,microtubule organizing center,cytosol,cytoskeleton///mitotic cell cycle,protein amino acid dephosphorylation,mitosis,positive regulation of cell proliferation,cell division///phosphoprotein phosphatase activity,protein tyrosine phosphatase activity,protein binding,hydrolase activity
PH_hs_0009276	35.8571	5.16419	35.8571	up	1.61738	-3.54681	CHI3L2	chitinase activity,hydrolase activity,cation binding///carbohydrate metabolic process,chitin catabolic process///extracellular region,extracellular space
PH_hs_0009027	5.47776	2.45359	5.47776	up	0.819028	-1.63456	RPS6KA1	nucleoplasm,cytoplasm,cytosol///protein amino acid phosphorylation,signal transduction,intracellular protein kinase cascade///nucleotide binding,magnesium ion binding,protein serine/threonine kinase activity,protein binding,ATP binding,kinase activity,transferase activity
PH_hs_0009084	2.28646	1.19311	2.28646	up	0.855611	-0.337503	RAB25	cytoplasm,plasma membrane,pseudopodium,cytoplasmic vesicle///nucleotide binding,protein binding,GTP binding,identical protein binding///small GTPase mediated signal transduction,positive regulation of cell proliferation,protein transport,pseudopodium organization
PH_hs_0009100	2.03273	1.02342	2.03273	up	0.769375	-0.254041	ESRRG	transcription factor activity,steroid hormone receptor activity,zinc ion binding,transcription activator activity,sequence-specific DNA binding,metal ion binding,AF-2 domain binding///positive regulation of transcription, DNA-dependent///nucleus
PH_hs_0009133	3.90733	1.96618	3.90733	up	1.10864	-0.857548	SH2D1A	cytoplasm///SH3/SH2 adaptor activity,protein binding///humoral immune response,cellular defense response,cell-cell signaling,positive regulation of natural killer cell mediated cytotoxicity
PH_hs_0009143	19.8062	4.30788	19.8062	up	2.03242	-2.27546	MMP9	extracellular region,proteinaceous extracellular matrix,extracellular space///metalloendopeptidase activity,protein binding,collagen binding,peptidase activity,zinc ion binding,metal ion binding///skeletal system development,proteolysis,metabolic process,extracellular matrix organization,macrophage differentiation,collagen catabolic process,positive regulation of apoptosis,positive regulation of …
PH_hs_0009155	5.1916	2.37618	5.1916	up	1.91479	-0.46139	CYP2J2	endoplasmic reticulum,endoplasmic reticulum membrane,microsome,membrane///arachidonic acid epoxygenase activity,arachidonic acid 14,15-epoxygenase activity,arachidonic acid 11,12-epoxygenase activity,electron carrier activity,heme binding,metal ion binding,aromatase activity,linoleic acid epoxygenase activity///icosanoid metabolic process,xenobiotic metabolic process,regulation of heart contracti…
PH_hs_0009158	2.38815	1.25589	2.38815	up	0.679023	-0.576871	WNT5A	positive regulation of endothelial cell proliferation,chondrocyte differentiation,positive regulation of cytokine secretion during immune response,protein amino acid phosphorylation,Wnt receptor signaling pathway, calcium modulating pathway,Wnt receptor signaling pathway, calcium modulating pathway,JNK cascade,hindgut morphogenesis,male gonad development,embryonic development,positive regulation …
PH_hs_0008943	6.17234	2.62582	6.17234	up	1.65167	-0.974143	RGL4	intracellular,cytoplasmic membrane-bounded vesicle///guanyl-nucleotide exchange factor activity///small GTPase mediated signal transduction
PH_hs_0008993	8.29078	3.05151	8.29078	up	2.08366	-0.967843	AICDA	cytoplasm///mRNA processing,somatic diversification of immunoglobulins,B cell differentiation,isotype switching///cytidine deaminase activity,cytidine deaminase activity,protein binding,zinc ion binding,hydrolase activity,metal ion binding
PH_hs_0008717	2.57262	1.36324	2.57262	up	1.15984	-0.2034	CDCP1	extracellular region,plasma membrane,integral to membrane
PH_hs_0008721	2.18313	1.1264	2.18313	up	0.50298	-0.623421	CPNE7	transporter activity///lipid metabolic process
PH_hs_0008797	2.16798	1.11635	2.16798	up	0.8966	-0.219753	H2AFX	DNA damage checkpoint,double-strand break repair via homologous recombination,double-strand break repair,DNA recombination,nucleosome assembly,response to DNA damage stimulus,cell cycle,meiosis,spermatogenesis,cell aging,response to ionizing radiation,positive regulation of DNA repair///chromosome, telomeric region,nucleosome,nuclear chromatin,male germ cell nucleus,XY body,nucleus,nucleoplasm,re…
PH_hs_0008557	2.39983	1.26293	2.39983	up	0.525898	-0.737032	FAM20A	extracellular region
PH_hs_0008564	2.88308	1.52761	2.88308	up	1.13187	-0.395747	CPA5	metallocarboxypeptidase activity,peptidase activity,metallopeptidase activity,zinc ion binding,metal ion binding///extracellular region///proteolysis
PH_hs_0008623	11.1126	3.47412	11.1126	up	1.85582	-1.61831	ADAMDEC1	proteolysis,negative regulation of cell adhesion,integrin-mediated signaling pathway///extracellular region,integral to membrane///metalloendopeptidase activity,integrin binding,peptidase activity,zinc ion binding,metal ion binding
PH_hs_0008645	2.14314	1.09972	2.14314	up	0.797922	-0.301802	FCAMR	transmembrane receptor activity,protein binding///plasma membrane,integral to membrane
PH_hs_0008381	3.26789	1.70836	3.26789	up	0.858324	-0.850036	CD96	plasma membrane,integral to plasma membrane///immune response,cell adhesion
PH_hs_0008403	2.90782	1.53994	2.90782	up	0.803631	-0.736309	DNAJC5B	membrane///heat shock protein binding,unfolded protein binding///protein folding
PH_hs_0008478	6.03905	2.59432	6.03905	up	2.07962	-0.514705	ODAM	extracellular region,fibril///biomineral formation,odontogenesis of dentine-containing tooth
PH_hs_0008491	3.54129	1.82428	3.54129	up	0.630035	-1.19424	FAM78A
PH_hs_0008247	13.5989	3.76542	13.5989	up	1.49466	-2.27076	VPREB3	endoplasmic reticulum
PH_hs_0008262	4.40753	2.13997	4.40753	up	0.908932	-1.23104	RASAL3	signal transduction,regulation of small GTPase mediated signal transduction///intracellular///GTPase activator activity
PH_hs_0008298	2.93609	1.5539	2.93609	up	0.542532	-1.01136	VANGL2	membrane,integral to membrane,apical plasma membrane///establishment of planar polarity,neural tube closure,heart looping,multicellular organismal development,sensory cilium assembly,apical protein localization
PH_hs_0008353	3.1888	1.67302	3.1888	up	0.696056	-0.97696	FRAT2	multicellular organismal development,cell proliferation,Wnt receptor signaling pathway///cellular_component///molecular_function
PH_hs_0008004	2.47339	1.30649	2.47339	up	0.775708	-0.530783	ZDHHC12	membrane,integral to membrane///zinc ion binding,acyltransferase activity,transferase activity,metal ion binding
PH_hs_0008088	2.18701	1.12896	2.18701	up	0.729893	-0.399067	LOC643008
PH_hs_0008113	2.13831	1.09647	2.13831	up	0.840827	-0.255642	SKA1	protein binding,microtubule binding///mitotic anaphase,cell cycle,chromosome segregation,mitosis,regulation of microtubule polymerization or depolymerization,cell division///outer kinetochore of condensed chromosome,cytoplasm,cytoskeleton,spindle microtubule
PH_hs_0008136	2.57637	1.36534	2.57637	up	1.07904	-0.286295	EN2	nucleus///regulation of transcription, DNA-dependent,multicellular organismal development,midbrain development,hindbrain development,neuron development///transcription factor activity,sequence-specific DNA binding
PH_hs_0008159	5.95516	2.57414	5.95516	up	1.62599	-0.948151	IGSF6	immune response,cell surface receptor linked signaling pathway///integral to plasma membrane,membrane///transmembrane receptor activity
PH_hs_0007855	2.48252	1.3118	2.48252	up	0.533644	-0.77816	GPR65	apoptosis,immune response,signal transduction,G-protein coupled receptor protein signaling pathway,multicellular organismal development,response to acidity,positive regulation of cAMP biosynthetic process,actin cytoskeleton reorganization,activation of Rho GTPase activity,positive regulation of stress fiber assembly///plasma membrane,integral to plasma membrane///receptor activity,G-protein coupl…
PH_hs_0007862	2.1618	1.11223	2.1618	up	0.85543	-0.2568	HIST1H1B	DNA binding,protein binding///nucleosome assembly,muscle organ development///nucleosome,nucleus,chromosome
PH_hs_0007951	2.73327	1.45063	2.73327	up	0.744994	-0.705636	FBXO2	ubiquitin-protein ligase activity,protein binding///protein modification process,proteolysis,protein catabolic process
PH_hs_0007971	3.5429	1.82493	3.5429	up	1.01006	-0.814865	SLAMF7	cell adhesion,natural killer cell activation,regulation of natural killer cell activation,natural killer cell mediated cytotoxicity///plasma membrane,membrane,integral to membrane///receptor activity,protein binding
PH_hs_0007978	2.06359	1.04515	2.06359	up	0.733959	-0.311196	ARHGAP26	cellular_component,intracellular,cytoplasm,cytoskeleton,focal adhesion,cell junction///signal transduction,nervous system development,actin cytoskeleton organization,filopodium assembly///GTPase activator activity,Rho GTPase activator activity,protein binding,cytoskeletal adaptor activity,SH3 domain binding
PH_hs_0007712	2.03671	1.02624	2.03671	up	0.55749	-0.468747	ABI3	intracellular,cytoplasm,cytoplasm,lamellipodium///cellular component movement,peptidyl-tyrosine phosphorylation,regulation of cell migration///protein binding
PH_hs_0007718	4.85727	2.28014	4.85727	up	1.69008	-0.590062	GGT6	gamma-glutamyltransferase activity,acyltransferase activity,transferase activity///glutathione biosynthetic process///membrane,integral to membrane
PH_hs_0007778	6.02447	2.59083	6.02447	up	1.45885	-1.13198	ZNF831	intracellular///nucleic acid binding,zinc ion binding,metal ion binding
PH_hs_0007585	2.46585	1.30208	2.46585	up	1.24584	-0.0562474	PSMA8	ubiquitin-dependent protein catabolic process,proteolysis involved in cellular protein catabolic process///threonine-type endopeptidase activity,peptidase activity///nucleus,cytoplasm,proteasome core complex, alpha-subunit complex
PH_hs_0007599	2.42396	1.27736	2.42396	up	0.659467	-0.617896	IL17RA	receptor activity,interleukin-17 receptor activity///integral to plasma membrane,membrane///cell surface receptor linked signaling pathway
PH_hs_0007600	6.60016	2.7225	6.60016	up	1.26478	-1.45772	PSTPIP1	stress fiber,cytoplasm,actomyosin contractile ring,cytoskeleton,lamellipodium,perinuclear region of cytoplasm///actin binding,catalytic activity,protein binding,protein phosphatase binding///cell adhesion,signal transduction
PH_hs_0007476	3.04718	1.60748	3.04718	up	1.18922	-0.418255	CHIA	extracellular region,extracellular space,extracellular space,cytoplasm,cytoplasm///lysozyme activity,chitinase activity,chitinase activity,sugar binding,chitin binding,kinase binding,cation binding///polysaccharide catabolic process,response to acid,production of molecular mediator involved in inflammatory response,carbohydrate metabolic process,chitin metabolic process,chitin catabolic process,c…
PH_hs_0007308	7.18476	2.84494	7.18476	up	1.95893	-0.886012	LOC283710
PH_hs_0007351	3.65121	1.86837	3.65121	up	1.05506	-0.813311	BIRC3	intracellular,nucleus,cytoplasm,protein complex,membrane raft///anti-apoptosis,cell surface receptor linked signaling pathway,spermatogenesis,regulation of apoptosis,protein heterooligomerization///ubiquitin-protein ligase activity,protein binding,zinc ion binding,metal ion binding
PH_hs_0007352	3.3908	1.76162	3.3908	up	0.940918	-0.820706	PLEKHG4B	Rho guanyl-nucleotide exchange factor activity///regulation of Rho protein signal transduction///intracellular
PH_hs_0007119	2.37048	1.24518	2.37048	up	0.819866	-0.425314	FAM92B
PH_hs_0007120	3.23121	1.69207	3.23121	up	0.654055	-1.03802	LOC100290658
PH_hs_0007146	2.31552	1.21133	2.31552	up	0.74907	-0.462264	FRAT1	cytoplasm///embryonic axis specification,Wnt receptor signaling pathway
PH_hs_0007167	4.82133	2.26943	4.82133	up	1.55407	-0.715367	ACY3	aminoacylase activity,hydrolase activity, acting on ester bonds,identical protein binding,metal ion binding///metabolic process,interspecies interaction between organisms///membrane fraction,cytoplasm,plasma membrane,apical plasma membrane
PH_hs_0006875	2.06504	1.04617	2.06504	up	0.566592	-0.479579	GTSF1L	metal ion binding
PH_hs_0006903	3.32447	1.73312	3.32447	up	1.08684	-0.64628	KLK1	serine-type endopeptidase activity,peptidase activity///proteolysis
PH_hs_0006727	2.1411	1.09835	2.1411	up	0.765966	-0.332389	PCBP3	nucleus,cytoplasm,cytosol,ribonucleoprotein complex///DNA binding,RNA binding///mRNA metabolic process
PH_hs_0006729	7.39708	2.88696	7.39708	up	2.0247	-0.862253	GTSF1	cytoplasm///metal ion binding
PH_hs_0006732	8.39637	3.06976	8.39637	up	2.91019	-0.159576	PRR23A
PH_hs_0006755	3.21666	1.68556	3.21666	up	1.18922	-0.496339	CLCN1	transport,ion transport,chloride transport,muscle contraction,neuronal action potential propagation,transmembrane transport///voltage-gated ion channel activity,voltage-gated chloride channel activity,chloride channel activity///integral to plasma membrane,membrane,chloride channel complex,sarcolemma
PH_hs_0006791	2.23164	1.1581	2.23164	up	0.913757	-0.244345	C17orf44
PH_hs_0006824	2.64107	1.40112	2.64107	up	1.25294	-0.148179	RUNX2	transcription factor activity,RNA polymerase II transcription factor activity,protein binding,ATP binding,transcription activator activity///ossification,osteoblast differentiation,regulation of transcription, DNA-dependent,negative regulation of transcription///nucleus,nucleolus
PH_hs_0006860	2.31976	1.21398	2.31976	up	0.609094	-0.604883	LPAR2	plasma membrane,integral to plasma membrane,cell surface,endocytic vesicle///lysosphingolipid and lysophosphatidic acid receptor activity,receptor activity,G-protein coupled receptor activity,protein binding,lipid binding,PDZ domain binding,LIM domain binding///activation of MAPK activity,signal transduction,G-protein coupled receptor protein signaling pathway,activation of phospholipase C activi…
PH_hs_0006589	3.3801	1.75706	3.3801	up	1.09873	-0.658334	TMEM63A	membrane,integral to membrane
PH_hs_0006635	5.7885	2.53319	5.7885	up	0.742467	-1.79072	TMEM154	membrane,integral to membrane
PH_hs_0006658	2.30776	1.20649	2.30776	up	0.85622	-0.350274	C22orf27
PH_hs_0006666	5.73878	2.52074	5.73878	up	1.02372	-1.49703	TLR10	transmembrane receptor activity,protein binding///plasma membrane,membrane,integral to membrane///inflammatory response,immune response,signal transduction,I-kappaB kinase/NF-kappaB cascade,innate immune response
PH_hs_0006670	2.42721	1.2793	2.42721	up	0.520526	-0.758771	BEND4
PH_hs_0006702	2.10571	1.07431	2.10571	up	0.720676	-0.35363	HIST1H2AE
PH_hs_0006444	2.22121	1.15135	2.22121	up	0.657971	-0.493378	TREML1	calcium-mediated signaling,platelet activation,platelet activation,innate immune response///cytoplasm,plasma membrane,cell surface,cell surface,integral to membrane,platelet alpha granule,platelet alpha granule///receptor activity,protein binding
PH_hs_0006446	4.31642	2.10984	4.31642	up	1.19165	-0.91819	HCST	membrane,integral to membrane///protein binding
PH_hs_0006458	2.75293	1.46097	2.75293	up	0.931292	-0.529675	S1PR2	activation of MAPK activity,signal transduction,G-protein coupled receptor protein signaling pathway,behavior,positive regulation of cell proliferation///lysosphingolipid and lysophosphatidic acid receptor activity,receptor activity,G-protein coupled receptor activity,lipid binding///plasma membrane,integral to membrane
PH_hs_0006470	2.07361	1.05215	2.07361	up	0.857737	-0.194409	COL17A1	extracellular region,basement membrane,plasma membrane,integral to plasma membrane,cell-cell junction,hemidesmosome///cell-matrix adhesion,epidermis development,hemidesmosome assembly
PH_hs_0006524	2.33038	1.22057	2.33038	up	0.777591	-0.442977	PBX4	XY body,nucleus///regulation of transcription, DNA-dependent,transcription from RNA polymerase II promoter///transcription factor activity,transcription activator activity,sequence-specific DNA binding
PH_hs_0006539	2.09848	1.06935	2.09848	up	0.9013	-0.168046	TIMELESS	nuclear chromatin,nucleus,nucleus///protein binding,protein homodimerization activity,protein heterodimerization activity///branching involved in ureteric bud morphogenesis,kidney development,morphogenesis of an epithelium,response to DNA damage stimulus,cell cycle,mitosis,circadian rhythm,detection of abiotic stimulus,response to abiotic stimulus,embryonic development,negative regulation of gene…
PH_hs_0006556	7.57316	2.92089	7.57316	up	2.20193	-0.718965	MB	oxygen transporter activity,oxygen binding,heme binding,metal ion binding///response to hypoxia,transport,heart development,response to hormone stimulus,oxygen transport,slow-twitch skeletal muscle fiber contraction,response to hydrogen peroxide,enucleate erythrocyte differentiation,brown fat cell differentiation
PH_hs_0006257	18.6374	4.22013	18.6374	up	1.72103	-2.4991	CXCR5	receptor activity,G-protein coupled receptor activity,C-X-C chemokine receptor activity///plasma membrane,integral to plasma membrane///cellular component movement,signal transduction,G-protein coupled receptor protein signaling pathway,B cell activation,lymph node development
PH_hs_0006260	7.81136	2.96557	7.81136	up	1.57605	-1.38953	LGALS2	sugar binding,galactoside binding
PH_hs_0006295	3.39683	1.76419	3.39683	up	1.05513	-0.709056	GPR55	signal transduction,G-protein coupled receptor protein signaling pathway,activation of phospholipase C activity,positive regulation of Rho protein signal transduction,bone resorption,negative regulation of osteoclast differentiation,positive regulation of ERK1 and ERK2 cascade///plasma membrane,integral to plasma membrane///receptor activity,G-protein coupled receptor activity,cannabinoid recepto…
PH_hs_0006324	3.46939	1.79468	3.46939	up	1.51826	-0.276418	MYH14	myosin complex///nucleotide binding,motor activity,actin binding,calmodulin binding,ATP binding///regulation of cell shape
PH_hs_0006340	2.56785	1.36056	2.56785	up	0.806978	-0.553586	DGKD	endocytosis,signal transduction,epidermal growth factor receptor signaling pathway,activation of protein kinase C activity by G-protein coupled receptor protein signaling pathway,multicellular organismal development,response to organic substance,protein transport,cell growth,second-messenger-mediated signaling,diacylglycerol metabolic process,diacylglycerol metabolic process,protein homooligomeri…
PH_hs_0006359	4.85745	2.2802	4.85745	up	0.999523	-1.28068	VAV1	transcription factor activity,guanyl-nucleotide exchange factor activity,protein binding,Rac guanyl-nucleotide exchange factor activity,metal ion binding///intracellular,cytosol,plasma membrane///phagocytosis,apoptosis,immune response,integrin-mediated signaling pathway,induction of apoptosis by extracellular signals,intracellular signaling pathway,regulation of Rho protein signal transduction,T …
PH_hs_0006382	10.6335	3.41054	10.6335	up	1.45029	-1.96025	CD72	cell adhesion///integral to plasma membrane,membrane///transmembrane receptor activity,receptor binding,protein binding,sugar binding
PH_hs_0006111	4.55606	2.18779	4.55606	up	1.65481	-0.532973	ALOX15B	iron ion binding,lipoxygenase activity,oxidoreductase activity,metal ion binding,arachidonate 15-lipoxygenase activity///lipid metabolic process,fatty acid metabolic process,induction of apoptosis,negative regulation of cell proliferation,leukotriene biosynthetic process,negative regulation of cell migration,prostate gland development,regulation of epithelial cell differentiation,negative regulat…
PH_hs_0006115	6.95742	2.79855	6.95742	up	1.51997	-1.27859	P2RY8	receptor activity,G-protein coupled receptor activity,purinergic nucleotide receptor activity, G-protein coupled///signal transduction,G-protein coupled receptor protein signaling pathway///plasma membrane,integral to membrane
PH_hs_0006121	3.12235	1.64263	3.12235	up	0.96581	-0.676822	ITM2C	lysosome,lysosome,lysosomal membrane,Golgi apparatus,membrane,integral to membrane///beta-amyloid binding,protein binding,ATP binding
PH_hs_0006156	4.42624	2.14608	4.42624	up	1.49266	-0.653418	PI3	copulation///extracellular region,proteinaceous extracellular matrix///endopeptidase inhibitor activity,serine-type endopeptidase inhibitor activity
PH_hs_0006160	5.99311	2.58331	5.99311	up	1.13056	-1.45274	S100A9	signal transducer activity,calcium ion binding,protein binding///extracellular region,nucleus,nucleolus,cytoplasm,cytoskeleton,plasma membrane///chemotaxis,inflammatory response,cell-cell signaling,leukocyte chemotaxis,actin cytoskeleton reorganization,regulation of integrin biosynthetic process
PH_hs_0006171	2.13745	1.09589	2.13745	up	0.88328	-0.212611	TMEM61	membrane,integral to membrane
PH_hs_0006178	17.4701	4.12682	17.4701	up	4.02027	-0.106549	PLAC8L1
PH_hs_0005974	2.49038	1.31637	2.49038	up	1.10604	-0.210324	C4orf19
PH_hs_0006008	8.09484	3.017	8.09484	up	2.00592	-1.01108	BSPRY	intracellular,cytoplasm,membrane///protein binding,zinc ion binding,metal ion binding///ion transport,calcium ion transport
PH_hs_0006024	2.17931	1.12387	2.17931	up	0.63947	-0.484401	PIP4K2A	nucleotide binding,ATP binding,kinase activity,1-phosphatidylinositol-4-phosphate 5-kinase activity,1-phosphatidylinositol-5-phosphate 4-kinase activity,transferase activity///cellular_component///phosphorylation,phosphatidylinositol metabolic process
PH_hs_0006052	2.64558	1.40358	2.64558	up	1.18577	-0.217816	HN1	nucleus
PH_hs_0006055	2.22661	1.15485	2.22661	up	0.638093	-0.516759	C6orf108	hydrolase activity, acting on glycosyl bonds,deoxyribonucleoside 5'-monophosphate N-glycosidase activity///metabolic process,cell proliferation,nucleotide metabolic process,deoxyribonucleoside monophosphate catabolic process,positive regulation of cell growth///nucleus,cytoplasm
PH_hs_0006061	3.04233	1.60518	3.04233	up	0.950527	-0.654652	RHOH	intracellular,cytoplasm,plasma membrane///small GTPase mediated signal transduction,T cell differentiation,negative regulation of I-kappaB kinase/NF-kappaB cascade,regulation of transcription///nucleotide binding,GTPase inhibitor activity,protein binding,GTP binding,Rho GTPase binding,kinase inhibitor activity
PH_hs_0005812	11.4288	3.5146	11.4288	up	1.90176	-1.61284	KIAA1324	biological_process///cellular_component,membrane,integral to membrane///molecular_function,protein binding
PH_hs_0005822	2.50498	1.3248	2.50498	up	1.09296	-0.23184	HJURP	DNA binding,protein binding,histone binding///chromosome, centromeric region,condensed chromosome kinetochore,nucleus,chromosome,nucleolus,cytoplasm///cell cycle,chromosome segregation,CenH3-containing nucleosome assembly at centromere,centromeric core chromatin assembly
PH_hs_0005844	6.09725	2.60816	6.09725	up	0.734047	-1.87411	AIM2	immune response///nucleus///protein binding
PH_hs_0005870	11.5886	3.53463	11.5886	up	2.09876	-1.43587	SLC4A11	plasma membrane,integral to membrane,basolateral plasma membrane///sodium ion transport,anion transport,phosphoenolpyruvate-dependent sugar phosphotransferase system,bicarbonate transport,proton transport,cellular cation homeostasis,boron transport///transporter activity,sodium channel activity,sugar:hydrogen symporter activity,inorganic anion exchanger activity,bicarbonate transmembrane transpor…
PH_hs_0005887	2.26172	1.17742	2.26172	up	0.625529	-0.551891	GNLY	cellular defense response,killing of cells of another organism,defense response to bacterium,defense response to fungus///extracellular region,extracellular space
PH_hs_0005892	15.5984	3.96332	15.5984	up	2.30074	-1.66258	ZG16B	extracellular region///sugar binding
PH_hs_0005662	5.70055	2.5111	5.70055	up	1.44537	-1.06573	RBP1	cytoplasm///transporter activity,retinoid binding,lipid binding,retinal binding,retinol binding///vitamin A metabolic process,transport
PH_hs_0005672	3.1275	1.64501	3.1275	up	1.48058	-0.164434	SLC13A2	transport,ion transport,sodium ion transport,transmembrane transport///transporter activity,symporter activity,low affinity sodium:dicarboxylate symporter activity///membrane fraction,plasma membrane,integral to plasma membrane
PH_hs_0005693	64.1023	6.0023	64.1023	up	5.82198	-0.180328	PSIMCT-1
PH_hs_0005723	6.40585	2.67939	6.40585	up	1.27531	-1.40408	CHRNA6	transport,ion transport,signal transduction,synaptic transmission,regulation of dopamine secretion,membrane depolarization///plasma membrane,nicotinic acetylcholine-gated receptor-channel complex,integral to membrane,cell junction,synapse,postsynaptic membrane///receptor activity,nicotinic acetylcholine-activated cation-selective channel activity,ion channel activity,extracellular ligand-gated io…
PH_hs_0005759	2.50207	1.32312	2.50207	up	0.507569	-0.815553	EPB41L3	actin binding,structural molecule activity,protein binding///biological_process,cortical actin cytoskeleton organization///cytoplasm,cytoskeleton,plasma membrane,cell-cell junction,extrinsic to membrane,paranode region of axon,juxtaparanode region of axon
PH_hs_0005767	5.40391	2.434	5.40391	up	2.07891	-0.355098	MUC7	extracellular region///protein binding
PH_hs_0005773	4.09336	2.03328	4.09336	up	1.4719	-0.561386	TACC3	cytoplasm,centrosome///microtubule cytoskeleton organization,response to stress,cell proliferation,cerebral cortex development,neurogenesis,interkinetic nuclear migration,hemopoiesis,spindle astral microtubule organization,regulation of microtubule-based process,cytoplasmic sequestering of transcription factor,regulation of cell cycle///protein domain specific binding
PH_hs_0005795	6.67158	2.73803	6.67158	up	2.0763	-0.661728	TMEM125	biological_process///cellular_component,membrane,integral to membrane///molecular_function
PH_hs_0005526	5.73834	2.52063	5.73834	up	1.33701	-1.18363	STXBP6	vesicle-mediated transport///cytoplasm,membrane,integral to membrane
PH_hs_0005544	2.30875	1.20711	2.30875	up	0.718774	-0.488338	ZBTB32	negative regulation of transcription from RNA polymerase II promoter,regulation of cytokine production,hemopoiesis,T cell proliferation,regulation of transcription///DNA binding,specific RNA polymerase II transcription factor activity,transcription corepressor activity,protein binding,zinc ion binding,metal ion binding///nuclear chromosome,intracellular,nucleus,nucleoplasm
PH_hs_0005561	3.97338	1.99037	3.97338	up	1.53511	-0.455258	ZNF750	intracellular///zinc ion binding
PH_hs_0005572	2.33469	1.22323	2.33469	up	0.816207	-0.407025	ADO	oxidoreductase activity,metal ion binding,cysteamine dioxygenase activity///oxidation reduction///mitochondrion
PH_hs_0005580	11.1184	3.47488	11.1184	up	1.14866	-2.32622	CD70	integral to membrane of membrane fraction,extracellular space,plasma membrane,integral to plasma membrane///receptor binding,cytokine activity,tumor necrosis factor receptor binding,protein binding///induction of apoptosis,immune response,signal transduction,cell-cell signaling,cell proliferation
PH_hs_0005588	12.5109	3.64512	12.5109	up	1.54509	-2.10003	PIP	biological_process///extracellular region///actin binding,protein binding
PH_hs_0005601	4.58794	2.19785	4.58794	up	1.08663	-1.11122	ALOX5AP	nucleus,nuclear envelope,endoplasmic reticulum,endoplasmic reticulum membrane,membrane,integral to membrane,nuclear membrane///arachidonate 5-lipoxygenase activity,protein binding,enzyme activator activity,enzyme binding,protein homodimerization activity,protein heterodimerization activity,protein N-terminus binding,arachidonic acid binding///leukotriene biosynthetic process,lipoxygenase pathway,…
PH_hs_0005602	2.94656	1.55903	2.94656	up	0.545098	-1.01394	FMNL1	cytoplasm///biological_process,cellular component organization,actin cytoskeleton organization///molecular_function,actin binding
PH_hs_0005636	2.12261	1.08584	2.12261	up	0.504879	-0.580961	TNFAIP2	angiogenesis,multicellular organismal development,cell differentiation///extracellular space
PH_hs_0005649	2.38142	1.25182	2.38142	up	0.822037	-0.429782	JAKMIP1	protein transport///peripheral to membrane of membrane fraction,cytoplasm,cytoskeleton,microtubule,membrane,ribonucleoprotein complex///RNA binding,GABA receptor binding
PH_hs_0005397	4.82866	2.27162	4.82866	up	1.42285	-0.848767	SPINK2	endopeptidase inhibitor activity,serine-type endopeptidase inhibitor activity///extracellular region
PH_hs_0005436	2.63889	1.39993	2.63889	up	0.828009	-0.571924	ILDR1	receptor activity///cytoplasm,cytosol,plasma membrane,integral to membrane
PH_hs_0005443	3.9842	1.99429	3.9842	up	0.954846	-1.03945	CCDC88B
PH_hs_0005492	11.0798	3.46986	11.0798	up	2.62096	-0.848905	ATP6V0A4	endosome,plasma membrane,integral to membrane,apical plasma membrane,vacuolar proton-transporting V-type ATPase complex,brush border membrane,proton-transporting two-sector ATPase complex, proton-transporting domain,apical part of cell///ossification,ion transport,regulation of pH,excretion,sensory perception of sound,ATP synthesis coupled proton transport,ATP hydrolysis coupled proton transport,…
PH_hs_0005382	2.02196	1.01576	2.02196	up	0.642214	-0.373543	C4orf22
PH_hs_0005136	2.45788	1.29741	2.45788	up	0.852589	-0.444826	PLA2G7	lipid metabolic process,inflammatory response,lipid catabolic process///extracellular region,extracellular space///1-alkyl-2-acetylglycerophosphocholine esterase activity,phospholipid binding,hydrolase activity
PH_hs_0005138	4.87288	2.28477	4.87288	up	1.67947	-0.605303	HOMER2	cytoplasm,plasma membrane,postsynaptic density,cell junction,synapse,postsynaptic membrane///actin binding,protein binding,GKAP/Homer scaffold activity,metabotropic glutamate receptor binding///metabotropic glutamate receptor signaling pathway
PH_hs_0005206	11.8559	3.56753	11.8559	up	2.13176	-1.43577	CD3D	cell surface receptor linked signaling pathway,positive thymic T cell selection///transmembrane receptor activity,protein binding,protein heterodimerization activity///cytoplasm,plasma membrane,integral to membrane,T cell receptor complex,T cell receptor complex,alpha-beta T cell receptor complex
PH_hs_0005207	4.15655	2.05539	4.15655	up	0.546409	-1.50898	MAP4K1	activation of MAPKKK activity,protein amino acid phosphorylation,response to stress,intracellular protein kinase cascade,activation of JUN kinase activity,peptidyl-serine phosphorylation///nucleotide binding,protein kinase activity,protein serine/threonine kinase activity,small GTPase regulator activity,protein binding,ATP binding,MAP kinase kinase kinase kinase activity,transferase activity
PH_hs_0005209	4.86855	2.28349	4.86855	up	0.973834	-1.30966	RBM47	nucleus///RNA binding
PH_hs_0005224	8.64988	3.11268	8.64988	up	1.56987	-1.54281	CD19	plasma membrane,integral to plasma membrane,external side of plasma membrane///receptor signaling protein activity,protein binding///cellular defense response,cell surface receptor linked signaling pathway,B cell receptor signaling pathway
PH_hs_0005226	2.57387	1.36394	2.57387	up	1.10101	-0.262928	E2F1	nucleus,nucleoplasm,transcription factor complex,cytoplasm,mitochondrion///DNA binding,DNA binding,transcription factor activity,transcription factor activity,transcription corepressor activity,protein binding,transcription factor binding,transcription activator activity,sequence-specific DNA binding///G1 phase of mitotic cell cycle,negative regulation of transcription from RNA polymerase II prom…
PH_hs_0005235	2.63299	1.3967	2.63299	up	0.443069	-0.953634	FCHO1
PH_hs_0005021	2.23445	1.15992	2.23445	up	0.900833	-0.259086	WNT2	extracellular region,proteinaceous extracellular matrix,cytoplasm,extracellular matrix///positive regulation of endothelial cell proliferation,positive regulation of mesenchymal cell proliferation,Wnt receptor signaling pathway, calcium modulating pathway,multicellular organismal development,Wnt receptor signaling pathway,lung development,lung induction,positive regulation of epithelial cell prol…
PH_hs_0005023	5.75231	2.52414	5.75231	up	1.50695	-1.01719	EPHA1	protein amino acid phosphorylation,signal transduction,ephrin receptor signaling pathway///integral to plasma membrane,membrane///nucleotide binding,transmembrane receptor protein tyrosine kinase activity,receptor activity,ephrin receptor activity,protein binding,ATP binding,transferase activity
PH_hs_0005055	6.47881	2.69573	6.47881	up	1.43825	-1.25748	GZMA	immunological synapse,extracellular region,nucleus///serine-type endopeptidase activity,protein binding,peptidase activity,identical protein binding,protein homodimerization activity///proteolysis,apoptosis,cleavage of lamin,immune response,cytolysis
PH_hs_0005119	2.39625	1.26078	2.39625	up	0.681401	-0.579379	GPR19	nucleus,nucleolus,plasma membrane,integral to plasma membrane///receptor activity,G-protein coupled receptor activity///signal transduction,G-protein coupled receptor protein signaling pathway
PH_hs_0005126	2.43567	1.28432	2.43567	up	1.10976	-0.174557	UBE2C	ubiquitin-dependent protein catabolic process,cell cycle,spindle organization,mitosis,cyclin catabolic process,exit from mitosis,free ubiquitin chain polymerization,protein ubiquitination,anaphase-promoting complex-dependent proteasomal ubiquitin-dependent protein catabolic process,anaphase-promoting complex-dependent proteasomal ubiquitin-dependent protein catabolic process,positive regulation o…
PH_hs_0004900	15.2957	3.93506	15.2957	up	1.66842	-2.26664	CD180	inflammatory response,innate immune response///receptor activity,protein binding///plasma membrane,integral to membrane
PH_hs_0004931	3.23558	1.69402	3.23558	up	1.27986	-0.41416	TLR9	response to molecule of bacterial origin,signal transduction,I-kappaB kinase/NF-kappaB cascade,I-kappaB phosphorylation,positive regulation of gene-specific transcription from RNA polymerase II promoter,maintenance of gastrointestinal epithelium,negative regulation of NF-kappaB transcription factor activity,negative regulation of interleukin-6 production,negative regulation of interleukin-8 produ…
PH_hs_0004932	5.33825	2.41637	5.33825	up	1.76439	-0.651972	SIT1	protein binding,kinase binding,SH2 domain binding///plasma membrane,integral to plasma membrane///signal transduction,regulation of T cell activation
PH_hs_0004942	2.55334	1.35238	2.55334	up	0.726615	-0.625769	ARSA	autophagy,binding of sperm to zona pellucida,central nervous system development,response to nutrient,metabolic process,response to pH,response to estrogen stimulus,response to ethanol,response to methylmercury///integral to membrane of membrane fraction,acrosomal vesicle,extracellular space,cytoplasm,lysosome,endosome,plasma membrane,extrinsic to external side of plasma membrane///arylsulfatase a…
PH_hs_0004944	12.1364	3.60127	12.1364	up	0.942751	-2.65852	GPR18	receptor activity,G-protein coupled receptor activity,purinergic nucleotide receptor activity, G-protein coupled///signal transduction,G-protein coupled receptor protein signaling pathway///plasma membrane,integral to membrane
PH_hs_0004947	4.97515	2.31474	4.97515	up	1.25521	-1.05953	BACH2	regulation of transcription, DNA-dependent///nucleus///transcription factor activity,sequence-specific DNA binding,protein dimerization activity
PH_hs_0004948	2.68334	1.42403	2.68334	up	0.623681	-0.800349	KLHL14	protein binding
PH_hs_0004952	2.52146	1.33426	2.52146	up	1.34776	0.0135043	SKA3	cell cycle,chromosome segregation,mitosis,regulation of microtubule polymerization or depolymerization,cell division///protein binding///outer kinetochore of condensed chromosome,cytoplasm,cytoskeleton,spindle microtubule
PH_hs_0004967	2.55443	1.353	2.55443	up	0.543111	-0.809889	CYBB	cytoplasm,mitochondrion,plasma membrane,integral to plasma membrane,NADPH oxidase complex,NADPH oxidase complex///superoxide metabolic process,superoxide metabolic process,ion transport,inflammatory response,electron transport chain,superoxide anion generation,superoxide anion generation,innate immune response,innate immune response,respiratory burst,respiratory burst,hydrogen peroxide biosynthet…
PH_hs_0004979	46.3936	5.53585	46.3936	up	5.34286	-0.192992	MSX2	DNA binding,transcription factor activity,protein binding,promoter binding,transcription repressor activity,sequence-specific DNA binding///skeletal system development,osteoblast differentiation,heart morphogenesis,regulation of transcription, DNA-dependent,multicellular organismal development,negative regulation of cell proliferation,embryonic limb morphogenesis,BMP signaling pathway,positive re…
PH_hs_0004986	8.63464	3.11014	8.63464	up	1.49066	-1.61948	CD2	membrane raft polarization,induction of apoptosis,cell surface receptor linked signaling pathway,cell-cell adhesion,natural killer cell activation,positive regulation of myeloid dendritic cell activation,T cell activation,regulation of T cell differentiation///receptor activity,protein binding,protein homodimerization activity,eukaryotic cell surface binding///extracellular region,integral to pla…
PH_hs_0004988	3.04701	1.6074	3.04701	up	0.894655	-0.71274	LMNB1	structural molecule activity,protein binding///nucleus,nuclear envelope,nuclear inner membrane,lamin filament,membrane,nuclear matrix
PH_hs_0004989	13.1918	3.72157	13.1918	up	2.68153	-1.04004	PAX6	eye development,regulation of transcription, DNA-dependent,multicellular organismal development,central nervous system development,visual perception,response to wounding,organ morphogenesis,cell differentiation,neuron fate commitment///DNA binding,transcription factor activity,protein binding,sequence-specific DNA binding///nucleus,cytoplasm
PH_hs_0004993	8.28422	3.05037	8.28422	up	1.92556	-1.12481	CETP	extracellular region,extracellular space,vesicle,high-density lipoprotein particle///lipid transporter activity,phospholipid transporter activity,lipid binding,cholesterol binding,cholesterol transporter activity,triglyceride binding,phosphatidylcholine binding///triglyceride metabolic process,lipid transport,steroid metabolic process,cholesterol metabolic process,cholesterol metabolic process,ne…
PH_hs_0004996	5.03576	2.33221	5.03576	up	0.859346	-1.47286	HCK	protein amino acid phosphorylation,phagocytosis,mesoderm development,interspecies interaction between organisms,defense response to Gram-positive bacterium///nucleotide binding,protein tyrosine kinase activity,non-membrane spanning protein tyrosine kinase activity,protein binding,ATP binding,transferase activity///cytoplasm,caveola,membrane
PH_hs_0004998	2.82997	1.50079	2.82997	up	0.964227	-0.536561	AMPD1	AMP deaminase activity,hydrolase activity///purine base metabolic process,nucleotide metabolic process,purine ribonucleoside monophosphate biosynthetic process
PH_hs_0004999	11.3885	3.5095	11.3885	up	1.71264	-1.79686	CD79B	immune response,signal transduction,cell surface receptor linked signaling pathway///plasma membrane,integral to plasma membrane///transmembrane receptor activity
PH_hs_0005003	3.88125	1.95652	3.88125	up	0.486827	-1.46969	CHRNA3	ion transport,regulation of smooth muscle contraction,signal transduction,activation of transmembrane receptor protein tyrosine kinase activity,synaptic transmission, cholinergic,nervous system development,heart development,locomotory behavior,response to inorganic substance,regulation of acetylcholine secretion,behavioral response to nicotine,regulation of membrane potential,response to drug,reg…
PH_hs_0004774	2.10126	1.07125	2.10126	up	0.550288	-0.520966	CD33	plasma membrane,integral to plasma membrane///cell adhesion,signal transduction,cell-cell signaling,negative regulation of cell proliferation///receptor activity,sugar binding
PH_hs_0004776	3.13193	1.64705	3.13193	up	1.53826	-0.10879	CKS2	cyclin-dependent protein kinase regulator activity///regulation of cyclin-dependent protein kinase activity,cell cycle,spindle organization,meiosis I,cell proliferation,phosphoinositide-mediated signaling,cell division
PH_hs_0004781	2.00168	1.00121	2.00168	up	0.591889	-0.40932	AMPD3	AMP deaminase activity,hydrolase activity///purine base metabolic process,AMP catabolic process,nucleotide metabolic process,purine ribonucleoside monophosphate biosynthetic process
PH_hs_0004792	2.02734	1.01959	2.02734	up	0.807582	-0.212006	SLC19A1	folic acid binding,folic acid transporter activity,reduced folate carrier activity,methotrexate transporter activity///transport,folic acid transport///membrane fraction,integral to plasma membrane,membrane
PH_hs_0004800	2.51359	1.32975	2.51359	up	1.13234	-0.197411	NDUFC1	NADH dehydrogenase (ubiquinone) activity///mitochondrial electron transport, NADH to ubiquinone,transport,electron transport chain///mitochondrion,mitochondrial inner membrane,mitochondrial respiratory chain complex I,membrane,integral to membrane,respiratory chain
PH_hs_0004801	3.53883	1.82327	3.53883	up	1.47165	-0.351627	ANKRD55
PH_hs_0004812	3.47871	1.79855	3.47871	up	1.68666	-0.111891	LTBP4	regulation of cell growth,protein folding,multicellular organismal development,regulation of transforming growth factor beta receptor signaling pathway,regulation of proteolysis,growth hormone secretion,regulation of cell differentiation,hormone secretion///transforming growth factor beta receptor activity,integrin binding,binding,calcium ion binding,glycosaminoglycan binding,transforming growth …
PH_hs_0004819	3.4265	1.77674	3.4265	up	1.03406	-0.742679	CD8A	extracellular region,plasma membrane,integral to plasma membrane,external side of plasma membrane,T cell receptor complex///T cell mediated immunity,immune response,cell surface receptor linked signaling pathway,transmembrane receptor protein tyrosine kinase signaling pathway,antigen processing and presentation,T cell activation,cytotoxic T cell differentiation,positive regulation of calcium-medi…
PH_hs_0004868	4.03866	2.01388	4.03866	up	0.639497	-1.37438	GYLTL1B	Golgi membrane,Golgi apparatus,membrane,integral to membrane///transferase activity, transferring glycosyl groups///muscle cell homeostasis
PH_hs_0004877	3.80423	1.9276	3.80423	up	1.87016	-0.0574447	GRB7	signal transduction,epidermal growth factor receptor signaling pathway///SH3/SH2 adaptor activity,protein binding
PH_hs_0004883	2.3891	1.25647	2.3891	up	0.584237	-0.672229	ADAM8	integral to plasma membrane,membrane///metalloendopeptidase activity,protein binding,peptidase activity,metallopeptidase activity,zinc ion binding,metal ion binding///proteolysis
PH_hs_0004647	2.77299	1.47144	2.77299	up	0.628705	-0.842737	LYN	protein amino acid phosphorylation,response to DNA damage stimulus,signal transduction,positive regulation of cell proliferation,response to hormone stimulus,peptidyl-tyrosine phosphorylation,erythrocyte differentiation,positive regulation of tyrosine phosphorylation of STAT protein,interspecies interaction between organisms,positive regulation of cellular component movement,positive regulation o…
PH_hs_0004648	2.27204	1.18399	2.27204	up	0.612349	-0.571639	RASSF2	nucleus///cell cycle,signal transduction///protein binding
PH_hs_0004651	3.34061	1.74011	3.34061	up	1.57883	-0.161282	MKI67	chromosome, centromeric region,condensed chromosome,intracellular,nucleus,nucleolus,cytoplasm///cell cycle,meiosis,cell proliferation///nucleotide binding,protein binding,ATP binding,protein C-terminus binding
PH_hs_0004659	2.82634	1.49893	2.82634	up	0.783744	-0.715189	LOC90925
PH_hs_0004683	2.16846	1.11667	2.16846	up	0.776397	-0.340271	GYPC	plasma membrane,integral to plasma membrane,cortical cytoskeleton///protein binding
PH_hs_0004693	5.30847	2.4083	5.30847	up	1.03527	-1.37302	SDC1	uropod,cytoplasm,integral to plasma membrane,focal adhesion,cell surface,membrane,protein complex///protein C-terminus binding,cytoskeletal protein binding///ureteric bud development,response to toxin,wound healing,odontogenesis,response to hydrogen peroxide,myoblast development,response to glucocorticoid stimulus,response to cAMP,response to calcium ion,striated muscle cell development,Sertoli c…
PH_hs_0004705	2.84815	1.51002	2.84815	up	1.09201	-0.418013	TRIM29	transcription factor activity,protein binding,zinc ion binding,metal ion binding///intracellular,cytoplasm///transcription from RNA polymerase II promoter
PH_hs_0004722	2.45575	1.29617	2.45575	up	0.813768	-0.482397	CAPG	protein complex assembly,cell projection assembly,barbed-end actin filament capping///nucleus,nucleolus,cytoplasm,F-actin capping protein complex,nuclear membrane,melanosome///actin binding
PH_hs_0004728	14.8856	3.89585	14.8856	up	2.50174	-1.39411	RARRES1	negative regulation of cell proliferation///membrane,integral to membrane
PH_hs_0004731	2.09688	1.06825	2.09688	up	0.609132	-0.459115	CYP27A1	cholesterol metabolic process,oxidation reduction///mitochondrion,mitochondrial inner membrane,mitochondrial matrix,membrane///steroid hydroxylase activity,electron carrier activity,heme binding,vitamin D3 25-hydroxylase activity,cholesterol 26-hydroxylase activity,metal ion binding,cholestanetriol 26-monooxygenase activity
PH_hs_0004738	22.9974	4.5234	22.9974	up	2.33878	-2.18462	SELL	cell adhesion,response to ATP///plasma membrane,integral to plasma membrane,external side of plasma membrane///protein binding,sugar binding,heparin binding,carbohydrate binding,glycosphingolipid binding
PH_hs_0004756	25.0674	4.64774	25.0674	up	-0.355466	-5.00321	C7orf36
PH_hs_0004564	4.55456	2.18731	4.55456	up	1.15118	-1.03613	QPCT	peptidase activity,acyltransferase activity,glutaminyl-peptide cyclotransferase activity,transferase activity,metal ion binding///protein modification process,proteolysis
PH_hs_0004577	2.57943	1.36705	2.57943	up	0.601148	-0.765906	TTC9	binding///protein folding
PH_hs_0004598	3.14621	1.65361	3.14621	up	0.754928	-0.898686	NELL2	cell adhesion,regulation of growth///extracellular region///structural molecule activity,calcium ion binding,protein binding
PH_hs_0004602	4.15065	2.05334	4.15065	up	1.66795	-0.385388	SPDEF	regulation of transcription, DNA-dependent,multicellular organismal development///nucleus///transcription factor activity,sequence-specific DNA binding
PH_hs_0004606	8.87856	3.15033	8.87856	up	1.6279	-1.52242	CD79A	transmembrane receptor activity,protein binding///cell surface receptor linked signaling pathway,B cell differentiation,B cell proliferation,B cell activation,B cell receptor signaling pathway///multivesicular body,plasma membrane,external side of plasma membrane,integral to membrane,B cell receptor complex,membrane raft
PH_hs_0004620	6.75872	2.75675	6.75872	up	1.67163	-1.08512	PIM2	nucleotide binding,protein serine/threonine kinase activity,protein binding,ATP binding,transferase activity///protein amino acid phosphorylation,protein amino acid phosphorylation,anti-apoptosis,male meiosis,cell proliferation,apoptotic mitochondrial changes,response to virus,positive regulation of autophagy,positive regulation of I-kappaB kinase/NF-kappaB cascade
PH_hs_0004626	6.18186	2.62804	6.18186	up	1.58038	-1.04766	KRT15	epidermis development///intermediate filament///structural constituent of cytoskeleton,protein binding
PH_hs_0004629	11.499	3.52343	11.499	up	2.09788	-1.42555	MAL	lipid binding,channel activity,apoptotic protease activator activity,structural constituent of myelin sheath///membrane raft polarization,induction of apoptosis,central nervous system development,cell differentiation,myelination,myelination,apical protein localization///peripheral to membrane of membrane fraction,endosome,endoplasmic reticulum,integral to plasma membrane,membrane,apical plasma me…
PH_hs_0004637	2.21027	1.14422	2.21027	up	0.464116	-0.680105	STAT4	transcription factor activity,signal transducer activity,calcium ion binding,protein binding,sequence-specific DNA binding///regulation of transcription, DNA-dependent,protein amino acid phosphorylation,signal transduction,JAK-STAT cascade,cell proliferation,cytokine-mediated signaling pathway///nucleus,nucleolus,cytoplasm
PH_hs_0004638	2.09605	1.06767	2.09605	up	0.463979	-0.603693	IRF1	transcription from RNA polymerase II promoter,CD8-positive, alpha-beta T cell differentiation,positive regulation of interleukin-12 biosynthetic process,positive regulation of transcription from RNA polymerase II promoter///nucleus///transcription factor activity,sequence-specific DNA binding
PH_hs_0004639	2.35127	1.23344	2.35127	up	0.565666	-0.667774	UCP2	response to superoxide,response to hypoxia,transport,mitochondrial transport,response to glucose stimulus,proton transport,cellular response to insulin stimulus,cellular response to hormone stimulus,transmembrane transport,response to fatty acid///mitochondrion,mitochondrial inner membrane,membrane,integral to membrane///binding
PH_hs_0004424	2.14219	1.09909	2.14219	up	0.510357	-0.58873	SNN	response to stress,response to abiotic stimulus///mitochondrion,mitochondrial outer membrane,membrane,integral to membrane
PH_hs_0004445	253.834	7.98774	253.834	up	7.805	-0.182746	DNASE1L1	DNA binding,endonuclease activity,deoxyribonuclease activity,hydrolase activity///DNA metabolic process,DNA catabolic process///endoplasmic reticulum
PH_hs_0004448	2.35962	1.23855	2.35962	up	0.918416	-0.320136	MCM5	DNA replication,DNA-dependent DNA replication initiation,regulation of transcription///nucleotide binding,DNA binding,protein binding,ATP binding///nucleus,nucleoplasm
PH_hs_0004463	7.79166	2.96193	7.79166	up	1.47827	-1.48366	PLEK	extracellular region,membrane fraction,soluble fraction,cytoplasm,cytosol,ruffle membrane///hemopoietic progenitor cell differentiation,platelet degranulation,vesicle docking during exocytosis,integrin-mediated signaling pathway,positive regulation of platelet activation,negative regulation of inositol phosphate biosynthetic process,positive regulation of inositol-polyphosphate 5-phosphatase acti…
PH_hs_0004469	2.08394	1.05931	2.08394	up	0.440817	-0.618496	COX10	cytochrome-c oxidase activity,farnesyltranstransferase activity,protoheme IX farnesyltransferase activity,transferase activity///mitochondrial fission,mitochondrial electron transport, cytochrome c to oxygen,heme a biosynthetic process,mitochondrion organization,respiratory chain complex IV assembly,aerobic respiration,cytochrome complex assembly,cellular respiration,heme O biosynthetic process//…
PH_hs_0004488	2.28971	1.19517	2.28971	up	0.880603	-0.314562	PKMYT1	regulation of cyclin-dependent protein kinase activity,protein amino acid phosphorylation,cell cycle,mitosis,regulation of mitosis///nucleotide binding,protein kinase activity,protein serine/threonine kinase activity,protein binding,ATP binding,kinase activity,transferase activity///Golgi membrane,membrane fraction,nucleoplasm,endoplasmic reticulum,endoplasmic reticulum membrane,Golgi apparatus,m…
PH_hs_0004489	2.64159	1.40141	2.64159	up	0.794289	-0.607119	CSK	protein amino acid phosphorylation,negative regulation of cell proliferation,intracellular signaling pathway///cytoplasm,cytosol,plasma membrane,plasma membrane,cell-cell junction///nucleotide binding,protein tyrosine kinase activity,non-membrane spanning protein tyrosine kinase activity,protein binding,ATP binding,protein C-terminus binding,transferase activity
PH_hs_0004322	5.9225	2.56621	5.9225	up	1.05137	-1.51484	SLA	cytoplasm,endosome///SH3/SH2 adaptor activity,protein binding
PH_hs_0004342	2.29839	1.20063	2.29839	up	0.561979	-0.638648	ACP2	skeletal system development,lysosome organization,response to organic substance///lysosome,lysosomal membrane,membrane,integral to membrane,synaptosome,lysosomal lumen///phosphotyrosine binding,acid phosphatase activity,phosphoprotein phosphatase activity,hydrolase activity
PH_hs_0004344	4.26799	2.09356	4.26799	up	1.38092	-0.712636	IL2RB	protein complex assembly,signal transduction,cytokine-mediated signaling pathway,interspecies interaction between organisms,positive regulation of survival gene product expression///plasma membrane,integral to plasma membrane,external side of plasma membrane///receptor activity,interleukin-2 receptor activity,interleukin-2 receptor activity,interleukin-2 binding
PH_hs_0004347	3.98111	1.99317	3.98111	up	1.3071	-0.686065	APOC2	lipid transport,positive regulation of phospholipase activity,positive regulation of triglyceride catabolic process,positive regulation of very-low-density lipoprotein particle remodeling,negative regulation of very-low-density lipoprotein particle clearance,lipid catabolic process,negative regulation of cholesterol transport,cholesterol efflux,phospholipid efflux,triglyceride-rich lipoprotein pa…
PH_hs_0004352	3.79278	1.92326	3.79278	up	0.624195	-1.29906	CD14	lipopolysaccharide binding,opsonin receptor activity,protein binding,peptidoglycan receptor activity,lipoteichoic acid binding///phagocytosis,apoptosis,inflammatory response,cell surface receptor linked signaling pathway,response to heat,positive regulation of tumor necrosis factor production,innate immune response,cellular response to lipopolysaccharide,cellular response to lipoteichoic acid///e…
PH_hs_0004371	8.82088	3.14092	8.82088	up	2.64174	-0.499185	PRSS8	serine-type endopeptidase activity,peptidase activity,serine-type peptidase activity,sodium channel regulator activity///proteolysis,response to drug,response to peptide hormone stimulus,response to mineralocorticoid stimulus///extracellular region,extracellular space,plasma membrane,integral to membrane
PH_hs_0004373	2.27196	1.18394	2.27196	up	0.770226	-0.413711	PCK2	soluble fraction,mitochondrion///phosphoenolpyruvate carboxykinase activity,phosphoenolpyruvate carboxykinase (GTP) activity,GTP binding,lyase activity,purine nucleotide binding,metal ion binding///gluconeogenesis,oxaloacetate metabolic process,response to glucocorticoid stimulus
PH_hs_0004394	3.85867	1.9481	3.85867	up	1.2828	-0.665304	CEBPA	urea cycle,negative regulation of transcription from RNA polymerase II promoter,liver development,embryonic placenta development,generation of precursor metabolites and energy,transcription,transcription,regulation of transcription, DNA-dependent,transcription from RNA polymerase II promoter,acute-phase response,mitochondrion organization,response to nutrient,negative regulation of cell prolifera…
PH_hs_0004406	5.30408	2.4071	5.30408	up	1.01625	-1.39085	SERPINA5	protease binding,serine-type endopeptidase inhibitor activity,protein binding,glycosaminoglycan binding,heparin binding,peptidase inhibitor activity,acrosin binding///extracellular region,extracellular region,membrane,protein complex///spermatogenesis,fusion of sperm to egg plasma membrane,negative regulation of proteolysis
PH_hs_0004203	2.27929	1.18858	2.27929	up	0.690035	-0.498549	GFI1	intracellular,nucleus///regulation of transcription involved in G1/S-phase of mitotic cell cycle,mechanosensory behavior,negative regulation of cell fate specification,negative regulation of gene-specific transcription from RNA polymerase II promoter,negative regulation of calcidiol 1-monooxygenase activity,negative regulation of vitamin D biosynthetic process,viral reproduction,inner ear morphog…
PH_hs_0004211	3.4861	1.80161	3.4861	up	1.58728	-0.214334	FOLR1	extracellular region,membrane fraction,plasma membrane,integral to plasma membrane,brush border,anchored to plasma membrane///receptor-mediated endocytosis,folic acid transport,folic acid metabolic process///receptor activity,folic acid binding
PH_hs_0004214	2.01691	1.01215	2.01691	up	0.604813	-0.407333	GNA15	heterotrimeric G-protein complex,plasma membrane///nucleotide binding,GTPase activity,signal transducer activity,GTP binding,guanyl nucleotide binding///protein amino acid ADP-ribosylation,signal transduction,activation of phospholipase C activity,elevation of cytosolic calcium ion concentration,activation of phospholipase C activity by muscarinic acetylcholine receptor signaling pathway
PH_hs_0004216	4.53474	2.18102	4.53474	up	0.961221	-1.2198	SELP	extracellular space,membrane fraction,soluble fraction,plasma membrane,integral to plasma membrane,external side of plasma membrane,platelet dense granule membrane,platelet alpha granule membrane,platelet alpha granule membrane///positive regulation of leukocyte migration,regulation of cellular extravasation,inflammatory response,cell adhesion,heterophilic cell-cell adhesion,leukocyte cell-cell a…
PH_hs_0004222	113.511	6.82669	113.511	up	6.64636	-0.180328	FAH	fumarylacetoacetase activity,hydrolase activity,metal ion binding///arginine catabolic process,L-phenylalanine catabolic process,tyrosine catabolic process,metabolic process,aromatic amino acid family metabolic process///cytosol
PH_hs_0004259	2.21874	1.14974	2.21874	up	0.54044	-0.609302	PTPRN2	receptor activity,transmembrane receptor protein tyrosine phosphatase activity,protein binding,hydrolase activity///protein amino acid dephosphorylation///integral to plasma membrane,membrane
PH_hs_0004265	3.09303	1.62902	3.09303	up	0.907639	-0.721383	MARCKSL1	positive regulation of cell proliferation,vesicle-mediated transport///plasma membrane///calmodulin binding
PH_hs_0004269	6.76398	2.75787	6.76398	up	0.314942	-2.44293	SHMT2	glycine hydroxymethyltransferase activity,protein binding,transferase activity,pyridoxal phosphate binding///glycine metabolic process,L-serine metabolic process,one-carbon metabolic process///mitochondrion,mitochondrial matrix,mitochondrial nucleoid
PH_hs_0004288	2.35874	1.23802	2.35874	up	1.11841	-0.119609	PTPRF	negative regulation of cytokine-mediated signaling pathway,protein amino acid dephosphorylation,cell adhesion,homophilic cell adhesion,transmembrane receptor protein tyrosine phosphatase signaling pathway,nervous system development,negative regulation of cell proliferation,negative regulation of cell projection organization,negative regulation of epidermal growth factor receptor signaling pathway…
PH_hs_0004063	2.10411	1.07321	2.10411	up	0.343459	-0.729752	FAM171A1	membrane,integral to membrane
PH_hs_0004074	11.8352	3.56502	11.8352	up	2.21934	-1.34568	MARCO	transmembrane receptor activity,scavenger receptor activity,pattern recognition receptor activity///cell surface receptor linked signaling pathway,innate immune response///integral to plasma membrane,membrane
PH_hs_0004090	4.02782	2.01	4.02782	up	1.30778	-0.702215	CYBA	protein binding,electron carrier activity,electron carrier activity,superoxide-generating NADPH oxidase activity,oxidoreductase activity,SH3 domain binding,heme binding,metal ion binding,protein heterodimerization activity///cytoplasm,mitochondrion,Golgi apparatus,membrane,secretory granule,dendrite,NADPH oxidase complex,NADPH oxidase complex,neuronal cell body///superoxide metabolic process,tran…
PH_hs_0004095	2.36453	1.24155	2.36453	up	0.937893	-0.303659	HAUS8	cell cycle,mitosis,spindle assembly,centrosome organization,cell division///spindle pole,cytoplasm,microtubule organizing center,cytoskeleton,microtubule,HAUS complex///molecular_function
PH_hs_0004101	3.71609	1.89378	3.71609	up	1.78934	-0.104447	KIF2C	nucleotide binding,microtubule motor activity,protein binding,ATP binding,centromeric DNA binding,microtubule plus-end binding///microtubule-based movement,microtubule depolymerization,cell cycle,mitosis,cell proliferation,establishment or maintenance of microtubule cytoskeleton polarity,cell division,regulation of chromosome segregation///chromosome, centromeric region,kinetochore,condensed chro…
PH_hs_0004118	3.2087	1.68199	3.2087	up	1.0713	-0.610686	EVI2A	membrane,integral to membrane///transmembrane receptor activity
PH_hs_0004132	2.5595	1.35586	2.5595	up	1.00592	-0.349939	EFCAB4A	store-operated calcium entry///calcium ion binding
PH_hs_0004133	2.35507	1.23577	2.35507	up	0.409565	-0.826203	DOK2	signal transduction,cell surface receptor linked signaling pathway,transmembrane receptor protein tyrosine kinase signaling pathway,Ras protein signal transduction///transmembrane receptor protein tyrosine kinase docking protein activity,insulin receptor binding,protein binding,identical protein binding
PH_hs_0003948	2.32124	1.21489	2.32124	up	0.561018	-0.653877	DAPP1	cytoplasm,plasma membrane///protein tyrosine phosphatase activity,protein binding,phospholipid binding,phosphatidylinositol-3,4,5-trisphosphate binding,phosphatidylinositol-3,4-bisphosphate binding///protein amino acid dephosphorylation,signal transduction
PH_hs_0003980	10.0997	3.33625	10.0997	up	1.26029	-2.07596	PTPN6	protein amino acid dephosphorylation,apoptosis,signal transduction,G-protein coupled receptor protein signaling pathway///nucleus,cytoplasm,cytosol,membrane///protein tyrosine phosphatase activity,protein binding,hydrolase activity
PH_hs_0003990	2.06517	1.04626	2.06517	up	0.439435	-0.606823	PAK1	cytoplasm,Golgi apparatus,cytosol,plasma membrane,focal adhesion,cell junction///nucleotide binding,protein kinase activity,protein serine/threonine kinase activity,protein binding,protein binding,collagen binding,ATP binding,transferase activity///MAPKKK cascade,protein amino acid phosphorylation,apoptosis,ER-nucleus signaling pathway,cytoskeleton organization,positive regulation of JUN kinase a…
PH_hs_0004003	2.7349	1.45149	2.7349	up	0.7459	-0.705587	ITPRIPL1	membrane,integral to membrane
PH_hs_0004060	3.24566	1.69851	3.24566	up	0.939568	-0.758942	KCNJ10	ion transport,potassium ion transport///integral to plasma membrane,membrane///nucleotide binding,voltage-gated ion channel activity,potassium channel activity,protein binding,ATP binding,ATP-activated inward rectifier potassium channel activity
PH_hs_0004061	4.21683	2.07616	4.21683	up	1.76196	-0.314194	CCL17	receptor binding,chemokine activity///chemotaxis,inflammatory response,immune response,G-protein coupled receptor protein signaling pathway,cell-cell signaling,multicellular organismal development///extracellular region,extracellular space
PH_hs_0003824	3.07464	1.62042	3.07464	up	0.937346	-0.683071	KRTCAP3	membrane,integral to membrane
PH_hs_0003865	3.20259	1.67924	3.20259	up	1.47865	-0.200594	NETO1	extracellular region,plasma membrane,postsynaptic density,integral to membrane,cell junction,postsynaptic membrane,excitatory synapse///memory,visual learning,regulation of long-term neuronal synaptic plasticity///receptor activity,protein binding
PH_hs_0003879	2.39577	1.26049	2.39577	up	0.443555	-0.816935	SH3TC1	biological_process///binding///cellular_component
PH_hs_0003889	12.0831	3.59492	12.0831	up	2.47063	-1.12429	FAM3D	negative regulation of insulin secretion///extracellular region///cytokine activity
PH_hs_0003903	3.89809	1.96277	3.89809	up	1.46074	-0.502033	PVRL4	cell adhesion///extracellular region,plasma membrane,adherens junction,integral to membrane,cell junction
PH_hs_0003671	4.14108	2.05001	4.14108	up	1.06039	-0.989621	RAB33A	small GTPase mediated signal transduction,protein transport///plasma membrane///nucleotide binding,GTPase activity,protein binding,GTP binding
PH_hs_0003675	3.48193	1.79989	3.48193	up	0.828439	-0.971449	LSP1	actin binding,signal transducer activity///cellular component movement,cellular defense response,signal transduction///plasma membrane,actin cytoskeleton
PH_hs_0003679	3.44501	1.78451	3.44501	up	0.514639	-1.26987	ST14	extracellular region,extracellular space,plasma membrane,integral to plasma membrane,basolateral plasma membrane,extrinsic to plasma membrane///proteolysis///serine-type endopeptidase activity,peptidase activity,serine-type peptidase activity
PH_hs_0003687	2.33094	1.22091	2.33094	up	1.00898	-0.211934	STEAP3	endosome,multivesicular body,plasma membrane,endosome membrane,integral to membrane///ferric-chelate reductase activity,binding,iron ion binding,electron carrier activity,oxidoreductase activity,metal ion binding,FAD binding///ion transport,iron ion transport,apoptosis,cell cycle,protein secretion,oxidation reduction
PH_hs_0003705	2.66467	1.41396	2.66467	up	1.06088	-0.353081	TC2N	nucleus
PH_hs_0003714	3.01478	1.59205	3.01478	up	0.783722	-0.808331	FAAH2	membrane,integral to membrane///hydrolase activity,hydrolase activity, acting on carbon-nitrogen (but not peptide) bonds, in linear amides,carbon-nitrogen ligase activity, with glutamine as amido-N-donor
PH_hs_0003717	10.2047	3.35117	10.2047	up	1.77724	-1.57393	CCL21	chemokine activity///chemotaxis,inflammatory response,immune response,signal transduction,cell-cell signaling///extracellular region,extracellular space
PH_hs_0003724	9.74719	3.28499	9.74719	up	3.09136	-0.193623	CASQ2	sarcoplasmic reticulum lumen///striated muscle contraction,heart development///calcium ion binding
PH_hs_0003725	9.03334	3.17526	9.03334	up	2.03501	-1.14025	BCL11B	intracellular,nucleus///axonogenesis,negative regulation of cell proliferation,central nervous system neuron differentiation,post-embryonic camera-type eye development,T cell receptor V(D)J recombination,negative regulation of apoptosis,regulation of transcription,positive regulation of transcription from RNA polymerase II promoter,alpha-beta T cell differentiation,thymus development///nucleic ac…
PH_hs_0003756	2.24091	1.16408	2.24091	up	0.44853	-0.715553	PLEKHF1	nucleus,cytoplasm,lysosome,perinuclear region of cytoplasm///zinc ion binding,metal ion binding///apoptosis,induction of apoptosis
PH_hs_0003766	2.41478	1.27189	2.41478	up	0.871441	-0.400453	RTKN2	intracellular,plasma membrane///signal transduction,positive regulation of cell proliferation,hemopoiesis
PH_hs_0003778	15.6327	3.9665	15.6327	up	1.78953	-2.17697	CD5	plasma membrane,integral to plasma membrane,external side of plasma membrane///cell recognition,cell proliferation,induction of apoptosis by extracellular signals,T cell costimulation,regulation of lymphocyte proliferation///glycoprotein binding,receptor activity,transmembrane receptor activity,scavenger receptor activity,protein binding
PH_hs_0003785	13.1383	3.71571	13.1383	up	1.3655	-2.35021	FAIM3	membrane,integral to membrane///anti-apoptosis,cellular defense response
PH_hs_0003542	7.06808	2.82132	7.06808	up	1.79861	-1.02271	CFP	immune response,complement activation, alternative pathway,defense response to bacterium///extracellular region,extracellular space
PH_hs_0003557	5.09401	2.3488	5.09401	up	1.68275	-0.666048	CLEC10A	binding,sugar binding///endocytosis,innate immune response///plasma membrane,integral to membrane
PH_hs_0003559	4.01265	2.00456	4.01265	up	1.43935	-0.565201	CSN3	extracellular region///molecular_function,protein binding
PH_hs_0003589	3.32653	1.73402	3.32653	up	0.988992	-0.745028	TNFSF13	receptor binding,cytokine activity,tumor necrosis factor receptor binding,protein binding///immune response,signal transduction,positive regulation of cell proliferation,positive regulation of isotype switching to IgA isotypes///extracellular region,extracellular space,membrane
PH_hs_0003666	6.61344	2.7254	6.61344	up	1.2831	-1.4423	ICOS	immune response///extracellular region,plasma membrane,integral to membrane
PH_hs_0003442	2.6231	1.39127	2.6231	up	0.896234	-0.495039	GMIP	signal transduction,intracellular signaling pathway,negative regulation of Rho GTPase activity///GTPase activator activity,Rho GTPase activator activity,protein binding,metal ion binding
PH_hs_0003443	2.05931	1.04216	2.05931	up	0.744257	-0.297905	SEL1L3	membrane,integral to membrane///binding
PH_hs_0003454	2.64957	1.40576	2.64957	up	1.01575	-0.39001	ORC6L	DNA replication///DNA binding,protein binding///nucleus,nucleoplasm,nuclear origin of replication recognition complex
PH_hs_0003467	8.67599	3.11703	8.67599	up	1.965	-1.15202	CCL19	chemokine activity///cellular calcium ion homeostasis,chemotaxis,inflammatory response,immune response,cell communication,signal transduction,response to virus///extracellular region,extracellular space
PH_hs_0003488	3.05122	1.60938	3.05122	up	0.899197	-0.710187	LIMD2	zinc ion binding,metal ion binding
PH_hs_0003492	4.04537	2.01627	4.04537	up	1.18523	-0.831038	SOCS1	cytoplasm///protein kinase inhibitor activity,insulin-like growth factor receptor binding,protein binding,kinase inhibitor activity,protein kinase binding///regulation of protein amino acid phosphorylation,JAK-STAT cascade,negative regulation of signal transduction,cytokine-mediated signaling pathway,intracellular signaling pathway,organ regeneration,response to estradiol stimulus,response to lip…
PH_hs_0003523	91.5347	6.51625	91.5347	up	6.33319	-0.183059	TSPAN31	positive regulation of cell proliferation///membrane fraction,integral to plasma membrane,membrane
PH_hs_0003524	2.45036	1.29299	2.45036	up	0.768491	-0.524503	CAMP	positive regulation of protein amino acid phosphorylation,positive regulation of cell proliferation,defense response to bacterium,positive regulation of angiogenesis,defense response to Gram-negative bacterium,defense response to Gram-positive bacterium,cellular response to lipopolysaccharide,cellular response to peptidoglycan,cellular response to interleukin-1,cellular response to interleukin-6,…
PH_hs_0003252	5.30988	2.40868	5.30988	up	1.39553	-1.01314	LEF1	nucleus,nucleus,transcription factor complex,nucleolus,cytoplasm,protein-DNA complex///negative regulation of transcription from RNA polymerase II promoter,somitogenesis,kidney development,epithelial to mesenchymal transition,cell adhesion,response to lithium ion,positive regulation of gene expression,response to organic cyclic substance,Wnt receptor signaling pathway,dentate gyrus development,re…
PH_hs_0003256	3.287	1.71677	3.287	up	1.03521	-0.681557	DPP4	response to hypoxia,regulation of T cell mediated immunity,proteolysis,cell adhesion,positive regulation of cell proliferation,negative regulation of extracellular matrix disassembly,T cell costimulation,regulation of cell-cell adhesion mediated by integrin,T cell activation,endothelial cell migration,establishment of localization///protease binding,aminopeptidase activity,serine-type endopeptida…
PH_hs_0003278	3.08725	1.62632	3.08725	up	1.46674	-0.159576	CRYBA1	molecular_function,structural constituent of eye lens,protein homodimerization activity///soluble fraction,nucleus,cytoplasm///lens development in camera-type eye,visual perception,visual perception
PH_hs_0003288	5.36626	2.42392	5.36626	up	2.22048	-0.203435	SCGB2A2	molecular_function,binding,steroid binding///biological_process///cellular_component,extracellular region
PH_hs_0003050	5.25346	2.39327	5.25346	up	0.936495	-1.45677	FZD3	establishment of planar polarity,neural tube closure,signal transduction,G-protein coupled receptor protein signaling pathway,multicellular organismal development,cell proliferation,Wnt receptor signaling pathway,inner ear morphogenesis///non-G-protein coupled 7TM receptor activity,G-protein coupled receptor activity,Wnt-protein binding,Wnt receptor activity///integral to plasma membrane,membrane…
PH_hs_0002892	2.15546	1.108	2.15546	up	0.704369	-0.403629	FOXA3	transcription factor activity,transcription factor activity,promoter binding///cellular glucose homeostasis,regulation of transcription, DNA-dependent,multicellular organismal development,spermatogenesis,negative regulation of cell proliferation,cellular response to starvation,chromatin modification,cell differentiation,response to nutrient levels,positive regulation of transcription from RNA pol…
PH_hs_0002899	2.99287	1.58153	2.99287	up	1.13845	-0.443076	PRR15L
PH_hs_0002901	2.26677	1.18064	2.26677	up	0.875335	-0.305301	LIMK1	cytoplasm///nucleotide binding,protein kinase activity,protein serine/threonine kinase activity,protein binding,ATP binding,zinc ion binding,transferase activity,heat shock protein binding,metal ion binding///protein amino acid phosphorylation,signal transduction,Rho protein signal transduction,nervous system development,actin cytoskeleton organization,positive regulation of actin filament bundle…
PH_hs_0002907	2.11687	1.08193	2.11687	up	0.997653	-0.08428	BUB1B	nucleotide binding,protein kinase activity,protein serine/threonine kinase activity,protein binding,ATP binding,transferase activity///protein amino acid phosphorylation,apoptosis,cell cycle,spindle organization,mitosis,mitotic cell cycle checkpoint,cell proliferation,anaphase-promoting complex-dependent proteasomal ubiquitin-dependent protein catabolic process,protein localization to kinetochore…
PH_hs_0002908	2.39616	1.26072	2.39616	up	0.704058	-0.556666	HRASLS	nuclear envelope lumen,cytoplasm
PH_hs_0002910	2.15361	1.10676	2.15361	up	0.612686	-0.494072	SLC12A8	membrane,integral to membrane///ion transport,potassium ion transport,transmembrane transport///symporter activity
PH_hs_0002921	6.14996	2.62058	6.14996	up	1.39792	-1.22266	CD7	membrane fraction,plasma membrane,integral to membrane///receptor activity///immune response,transmembrane receptor protein tyrosine kinase signaling pathway,T cell activation,homeostasis of number of cells within a tissue
PH_hs_0002932	10.8965	3.4458	10.8965	up	2.58461	-0.861191	STATH	ossification,negative regulation of bone mineralization,biomineral formation,saliva secretion///protein binding,extracellular matrix constituent, lubricant activity,structural constituent of tooth enamel,hydroxyapatite binding///extracellular region
PH_hs_0002675	8.08346	3.01497	8.08346	up	1.39484	-1.62014	SPINT2	cellular component movement///endopeptidase inhibitor activity,serine-type endopeptidase inhibitor activity///extracellular region,soluble fraction,cytoplasm,membrane,integral to membrane
PH_hs_0002689	2.05695	1.04051	2.05695	up	0.601362	-0.439146	PLD6	membrane,integral to membrane///metabolic process,lipid catabolic process///phospholipase D activity,hydrolase activity,NAPE-specific phospholipase D activity
PH_hs_0002754	4.54026	2.18277	4.54026	up	2.02241	-0.160369	SLC39A5	plasma membrane,integral to membrane,basolateral plasma membrane///metal ion transmembrane transporter activity///ion transport,zinc ion transport,metal ion transport,transmembrane transport
PH_hs_0002769	3.99831	1.99939	3.99831	up	0.977492	-1.0219	PIK3CG	protein amino acid phosphorylation,G-protein coupled receptor protein signaling pathway,negative regulation of apoptosis,phosphoinositide phosphorylation,phosphoinositide-mediated signaling///cytosol,phosphoinositide 3-kinase complex///nucleotide binding,inositol or phosphatidylinositol kinase activity,protein binding,ATP binding,1-phosphatidylinositol-3-kinase activity,transferase activity,phosp…
PH_hs_0002577	3.07256	1.61944	3.07256	up	0.657369	-0.962073	TXK	cytoplasm///protein amino acid phosphorylation,intracellular protein kinase cascade///nucleotide binding,non-membrane spanning protein tyrosine kinase activity,protein binding,ATP binding,transferase activity
PH_hs_0002589	6.62472	2.72786	6.62472	up	1.2619	-1.46596	F5	copper ion binding,oxidoreductase activity,metal ion binding///cell adhesion,blood coagulation,oxidation reduction///extracellular region,extracellular region,plasma membrane,platelet alpha granule lumen
PH_hs_0002381	2.57442	1.36425	2.57442	up	0.976183	-0.388065	SPTBN2	cell death,synaptic vesicle exocytosis,vesicle-mediated transport,actin filament capping///cytoplasm,cytosol,cytoskeleton,cell cortex,spectrin,neuronal cell body///actin binding,structural constituent of cytoskeleton
PH_hs_0002413	2.74169	1.45506	2.74169	up	1.13312	-0.321948	ZDHHC5	membrane,integral to membrane///zinc ion binding,acyltransferase activity,transferase activity,metal ion binding
PH_hs_0002417	5.55406	2.47354	5.55406	up	0.878394	-1.59515	TSPAN33	membrane,integral to membrane
PH_hs_0002431	3.26748	1.70818	3.26748	up	0.79022	-0.917959	FAM174B	membrane,integral to membrane
PH_hs_0002437	3.61952	1.8558	3.61952	up	1.40067	-0.45513	SYT7	transporter activity,calcium ion binding///plasma membrane repair,transport,regulation of calcium ion-dependent exocytosis,regulation of insulin secretion///membrane fraction,lysosome,membrane,integral to membrane,cell junction,synaptic vesicle membrane,cytoplasmic vesicle,synapse
PH_hs_0002441	2.28724	1.19361	2.28724	up	0.948911	-0.244696	HHATL	endoplasmic reticulum,endoplasmic reticulum membrane,membrane,integral to membrane///negative regulation of N-terminal protein palmitoylation///protein binding
PH_hs_0002458	4.17115	2.06045	4.17115	up	1.07942	-0.981031	CD86	receptor activity,protein binding,coreceptor activity,transcription activator activity///response to yeast,toll-like receptor signaling pathway,immune response,cell-cell signaling,aging,positive regulation of cell proliferation,response to lipopolysaccharide,response to interferon-gamma,T cell proliferation,T cell activation,B cell activation,positive regulation of lymphotoxin A biosynthetic proc…
PH_hs_0002468	2.13541	1.09451	2.13541	up	0.788769	-0.305746	FSD1	intracellular,nucleus,cytoplasm,microtubule organizing center,cytoskeleton,microtubule///cell cycle,mitosis,cell division
PH_hs_0002241	3.43825	1.78167	3.43825	up	0.673882	-1.10779	RHBDF2	endoplasmic reticulum,endoplasmic reticulum membrane,membrane,integral to membrane
PH_hs_0002245	2.46683	1.30266	2.46683	up	1.31783	0.0151771	TJP3	plasma membrane,tight junction,cell junction///protein binding
PH_hs_0002258	5.31433	2.40989	5.31433	up	1.7785	-0.631388	CLDN3	response to hypoxia,calcium-independent cell-cell adhesion///plasma membrane,integral to plasma membrane,tight junction,integral to membrane,cell junction///transmembrane receptor activity,structural molecule activity,identical protein binding
PH_hs_0002263	2.98985	1.58007	2.98985	up	0.869255	-0.710819	RAMP3	intracellular protein transport,receptor-mediated endocytosis,regulation of G-protein coupled receptor protein signaling pathway,protein transport///receptor activity,protein transporter activity,coreceptor, soluble ligand activity///lysosome,plasma membrane,integral to plasma membrane
PH_hs_0002278	3.63139	1.86052	3.63139	up	0.475566	-1.38496	SYTL1	intracellular protein transport,exocytosis,vesicle-mediated transport///membrane fraction,soluble fraction,plasma membrane,extrinsic to plasma membrane,melanosome///protein binding,Rab GTPase binding,neurexin binding
PH_hs_0002286	2.41648	1.27291	2.41648	up	0.889548	-0.383361	SOSTDC1	Wnt receptor signaling pathway///extracellular region
PH_hs_0002314	3.97553	1.99115	3.97553	up	0.868787	-1.12236	TMEM37	membrane,integral to membrane///ion transport,calcium ion transport///voltage-gated ion channel activity,calcium channel activity
PH_hs_0002354	2.55393	1.35272	2.55393	up	0.694407	-0.658313	PIK3IP1	membrane,integral to membrane
PH_hs_0002356	3.89242	1.96067	3.89242	up	1.42729	-0.533374	CAPS	cytoplasm///intracellular signaling pathway///calcium ion binding
PH_hs_0002119	6.91234	2.78917	6.91234	up	2.1108	-0.678379	C1orf130	membrane,integral to membrane
PH_hs_0002122	5.76526	2.52739	5.76526	up	1.81398	-0.713408	SLC31A2	copper ion transmembrane transporter activity///integral to plasma membrane,membrane///ion transport,copper ion transport
PH_hs_0002132	3.81979	1.93349	3.81979	up	1.74331	-0.190187	MUC15	extracellular region,plasma membrane,integral to membrane
PH_hs_0002147	4.79233	2.26073	4.79233	up	1.08799	-1.17273	CXCL14	chemokine activity///chemotaxis,immune response,signal transduction,cell-cell signaling///extracellular region,extracellular space,Golgi apparatus
PH_hs_0002182	4.92146	2.29909	4.92146	up	1.67375	-0.625332	PPAP2C	plasma membrane,membrane,integral to membrane///phosphoprotein phosphatase activity,phosphatidate phosphatase activity,hydrolase activity,sphingosine-1-phosphate phosphatase activity
PH_hs_0002227	2.39542	1.26028	2.39542	up	1.03073	-0.229555	IL1R2	membrane,integral to membrane///receptor activity,interleukin-1 receptor activity,interleukin-1, Type II, blocking receptor activity///immune response
PH_hs_0002010	4.45692	2.15605	4.45692	up	1.37505	-0.780997	C20orf103	membrane,integral to membrane
PH_hs_0002050	4.48668	2.16565	4.48668	up	1.14743	-1.01822	RNASE6	RNA catabolic process,defense response///nucleic acid binding,endonuclease activity,pancreatic ribonuclease activity,ribonuclease activity,hydrolase activity///extracellular region
PH_hs_0002059	2.07862	1.05563	2.07862	up	0.695336	-0.360293	TFEB	nucleus,nucleus,transcription factor complex,cytoplasm///transcription factor activity,transcription factor activity,promoter binding,protein heterodimerization activity///embryonic placenta development,regulation of transcription, DNA-dependent,humoral immune response,positive regulation of gene-specific transcription from RNA polymerase II promoter,positive regulation of transcription, DNA-depe…
PH_hs_0002063	2.56346	1.35809	2.56346	up	1.09762	-0.260466	BAIAP2L1	molecular_function,actin binding,protein binding,cytoskeletal adaptor activity,SH3 domain binding///cellular_component///signal transduction,biological_process,filopodium assembly
PH_hs_0002081	2.93466	1.55319	2.93466	up	0.706786	-0.846405	MST4	protein amino acid phosphorylation,regulation of apoptosis///nucleotide binding,magnesium ion binding,protein kinase activity,protein serine/threonine kinase activity,protein binding,ATP binding,transferase activity,identical protein binding///cytoplasm,Golgi apparatus,cytosol
PH_hs_0002107	2.38843	1.25606	2.38843	up	0.950859	-0.305204	ERMN	cytoplasm,cytoskeleton,filopodium,internode region of axon,paranode region of axon,neuronal cell body,myelin sheath///morphogenesis of a branching structure,actin filament organization,regulation of cell shape,regulation of cell projection organization///actin filament binding
PH_hs_0001922	3.98744	1.99546	3.98744	up	1.25287	-0.74259	LOC388588	membrane,integral to membrane
PH_hs_0001926	2.01527	1.01097	2.01527	up	0.750843	-0.260131	IGSF1	receptor activity,protein binding,coreceptor activity,inhibin beta-A binding,inhibin beta-B binding///signal transduction,regulation of transcription///extracellular region,membrane,integral to membrane
PH_hs_0001752	2.50969	1.32751	2.50969	up	0.883206	-0.444304	BMP2K	protein amino acid phosphorylation///nucleus///nucleotide binding,protein serine/threonine kinase activity,ATP binding,transferase activity
PH_hs_0001769	6.35944	2.6689	6.35944	up	1.75205	-0.916848	FAM3B	insulin secretion///cytokine activity///extracellular region,extracellular space
PH_hs_0001779	2.16607	1.11508	2.16607	up	0.587044	-0.528034	FAM184A
PH_hs_0001793	4.43924	2.15031	4.43924	up	1.50433	-0.645983	KIFC1	nucleus,cytoplasm,early endosome,microtubule organizing center,spindle,cytoskeleton,microtubule,microtubule associated complex///mitotic sister chromatid segregation,microtubule-based movement,cell cycle,cell division///nucleotide binding,microtubule motor activity,ATP binding
PH_hs_0001799	3.38875	1.76075	3.38875	up	0.666457	-1.09429	IGDCC4	plasma membrane,integral to membrane
PH_hs_0001811	5.87284	2.55406	5.87284	up	1.42553	-1.12853	COCH	sensory perception of sound///extracellular region,proteinaceous extracellular matrix
PH_hs_0001571	2.76767	1.46867	2.76767	up	1.23488	-0.233795	KCTD14	voltage-gated potassium channel activity,protein binding///voltage-gated potassium channel complex,membrane///potassium ion transport
PH_hs_0001578	3.56912	1.83557	3.56912	up	0.668268	-1.1673	RARRES3	negative regulation of cell proliferation
PH_hs_0001579	3.37054	1.75298	3.37054	up	0.879844	-0.873135	CD4	cytokine production,induction by virus of host cell-cell fusion,immune response,cell adhesion,signal transduction,cell surface receptor linked signaling pathway,enzyme linked receptor protein signaling pathway,transmembrane receptor protein tyrosine kinase signaling pathway,initiation of viral infection,T cell differentiation,maintenance of protein location in cell,interspecies interaction betwee…
PH_hs_0001582	2.03665	1.0262	2.03665	up	0.529373	-0.496827	APBA3	membrane///in utero embryonic development,synaptic transmission,regulation of gene expression,protein transport,intracellular signaling pathway///protein binding
PH_hs_0001595	3.00294	1.58637	3.00294	up	1.03318	-0.553199	KIAA1543	protein binding,microtubule minus-end binding///cytoplasm,microtubule,zonula adherens///microtubule anchoring,zonula adherens maintenance,regulation of microtubule cytoskeleton organization,epithelial cell-cell adhesion
PH_hs_0001598	2.40767	1.26764	2.40767	up	0.865794	-0.401843	PLA1A	lipid metabolic process,phosphatidylserine metabolic process,lipid catabolic process///extracellular region///phospholipase A1 activity,hydrolase activity
PH_hs_0001601	2.22898	1.15638	2.22898	up	0.716984	-0.439399	TNFAIP8	cytoplasm///protein binding,caspase inhibitor activity///apoptosis,anti-apoptosis,negative regulation of anti-apoptosis
PH_hs_0001615	19.0707	4.25329	19.0707	up	4.05551	-0.197779	GAL3ST1	galactosylceramide sulfotransferase activity,sulfotransferase activity,transferase activity///protein amino acid N-linked glycosylation,galactosylceramide biosynthetic process,spermatogenesis,biosynthetic process,myelination///Golgi membrane,membrane fraction,Golgi apparatus,integral to plasma membrane,membrane
PH_hs_0001623	2.42225	1.27635	2.42225	up	0.825343	-0.451007	ETS1	nucleus,nucleus///DNA binding,transcription factor activity,RNA polymerase II transcription factor activity,protein binding,transcription factor binding,sequence-specific DNA binding///transcription from RNA polymerase II promoter,induction of apoptosis,immune response,negative regulation of cell proliferation,positive regulation of gene-specific transcription from RNA polymerase II promoter,PML …
PH_hs_0001675	2.20987	1.14396	2.20987	up	0.686615	-0.457344	FAM110A	spindle pole,cytoplasm,microtubule organizing center,cytoskeleton///protein binding
PH_hs_0001449	2.42085	1.27551	2.42085	up	0.800071	-0.475442	ZFAT	intracellular,nucleus,cytoplasm,cytosol///regulation of transcription///DNA binding,zinc ion binding,metal ion binding
PH_hs_0001464	3.57715	1.83881	3.57715	up	1.10054	-0.738268	GALNT14	polypeptide N-acetylgalactosaminyltransferase activity,sugar binding,transferase activity, transferring glycosyl groups///Golgi membrane,Golgi apparatus,membrane,integral to membrane
PH_hs_0001488	2.071	1.05033	2.071	up	0.485348	-0.564981	STK10	protein amino acid phosphorylation///nucleotide binding,protein serine/threonine kinase activity,ATP binding,transferase activity
PH_hs_0001501	2.88822	1.53018	2.88822	up	1.20648	-0.323703	SPAG5	cell cycle,spindle organization,mitosis,phosphoinositide-mediated signaling,cell division///condensed chromosome kinetochore,spindle pole,cytoplasm,cytoskeleton,spindle microtubule
PH_hs_0001505	5.56471	2.47631	5.56471	up	1.37018	-1.10613	AMICA1	cell adhesion///plasma membrane,integral to membrane,cell junction
PH_hs_0001534	2.17121	1.1185	2.17121	up	0.91211	-0.206389	TPD52L1	protein binding,caspase activator activity,identical protein binding,protein homodimerization activity,protein heterodimerization activity///G2/M transition of mitotic cell cycle,DNA fragmentation involved in apoptotic nuclear change,induction of apoptosis,positive regulation of MAP kinase activity,positive regulation of JNK cascade///cytoplasm,perinuclear region of cytoplasm
PH_hs_0001556	2.60323	1.3803	2.60323	up	0.461719	-0.918584	ITM2A	membrane,integral to membrane///protein binding
PH_hs_0001559	4.0631	2.02258	4.0631	up	0.658981	-1.3636	DOCK2	membrane raft polarization,establishment of T cell polarity,formation of immunological synapse,chemotaxis,actin cytoskeleton organization,positive thymic T cell selection,negative thymic T cell selection,alpha-beta T cell proliferation///cytoplasm,cytosol,cytoskeleton,endomembrane system,membrane///guanyl-nucleotide exchange factor activity,protein binding,GTP binding,electron carrier activity,he…
PH_hs_0001320	3.68041	1.87987	3.68041	up	0.846865	-1.033	HOPX	trophectodermal cell differentiation,regulation of transcription, DNA-dependent,multicellular organismal development,negative regulation of cell differentiation///nucleus///transcription factor activity,sequence-specific DNA binding
PH_hs_0001322	2.01346	1.00968	2.01346	up	0.658784	-0.350893	SNX5	cell communication,protein transport///protein binding,phosphoinositide binding
PH_hs_0001370	7.43046	2.89345	7.43046	up	1.69303	-1.20042	IRF8	negative regulation of transcription from RNA polymerase II promoter,phagocytosis,immune response,myeloid cell differentiation,defense response to bacterium,positive regulation of transcription, DNA-dependent///nucleus///RNA polymerase II transcription factor activity, enhancer binding,protein binding
PH_hs_0001383	4.91306	2.29662	4.91306	up	0.920813	-1.37581	IFI30	antigen processing and presentation of exogenous peptide antigen via MHC class II,negative regulation of fibroblast proliferation,protein stabilization,oxidation reduction///oxidoreductase activity///extracellular region,lysosome
PH_hs_0001387	6.32859	2.66188	6.32859	up	1.59662	-1.06527	C17orf99	extracellular region
PH_hs_0001407	2.57922	1.36693	2.57922	up	0.825717	-0.541216	PLAG1	gland morphogenesis,multicellular organism growth,organ growth,regulation of transcription,prostate gland growth///transcription factor activity,zinc ion binding,metal ion binding///intracellular,nucleus
PH_hs_0001206	6.44531	2.68825	6.44531	up	2.00823	-0.680017	SHANK2	cellular_component,cytoplasm,plasma membrane,postsynaptic density,cell junction,synapse,postsynaptic membrane///intracellular signaling pathway///protein binding,SH3 domain binding,GKAP/Homer scaffold activity
PH_hs_0001244	2.40812	1.2679	2.40812	up	0.547469	-0.720435	PPFIBP2	molecular_function,DNA binding,protein binding,integrase activity///intracellular///cell communication,DNA integration
PH_hs_0001050	6.85004	2.77611	6.85004	up	1.29548	-1.48063	NKG7	integral to plasma membrane,membrane
PH_hs_0001057	3.31429	1.7287	3.31429	up	1.3448	-0.3839	C1orf38	cell adhesion
PH_hs_0001071	2.87188	1.522	2.87188	up	0.809036	-0.712961	LRG1	molecular_function,protein binding///biological_process,brown fat cell differentiation///extracellular region,nucleus,endoplasmic reticulum,membrane
PH_hs_0001074	3.14536	1.65322	3.14536	up	0.908961	-0.744264	LAMP3	cell proliferation///lysosomal membrane,membrane,integral to membrane
PH_hs_0001108	2.65695	1.40977	2.65695	up	0.74929	-0.66048	STYXL1	protein binding,protein tyrosine/serine/threonine phosphatase activity,hydrolase activity///protein amino acid dephosphorylation,intracellular signaling pathway
PH_hs_0001112	4.1924	2.06778	4.1924	up	1.9082	-0.159576	SLC27A2	mitochondrion,peroxisome,peroxisomal membrane,peroxisomal matrix,endoplasmic reticulum,endoplasmic reticulum membrane,microsome,membrane,integral to membrane///nucleotide binding,long-chain fatty acid-CoA ligase activity,ATP binding,fatty acid transporter activity,ligase activity,very long-chain fatty acid-CoA ligase activity,phytanate-CoA ligase activity,pristanate-CoA ligase activity///very lon…
PH_hs_0001127	2.14351	1.09997	2.14351	up	0.718529	-0.381445	BCL2L14	cytoplasm,cytosol,endomembrane system,membrane,intracellular organelle///apoptosis,regulation of apoptosis///protein binding
PH_hs_0001143	3.1636	1.66157	3.1636	up	0.735422	-0.926144	TMEM176A	membrane,integral to membrane
PH_hs_0001147	3.60774	1.8511	3.60774	up	1.12437	-0.726722	SNX8	cell communication,protein transport///protein binding,phosphoinositide binding
PH_hs_0001148	3.18578	1.67165	3.18578	up	1.02313	-0.64852	PGBD5	membrane,integral to membrane
PH_hs_0000929	4.71764	2.23806	4.71764	up	1.05543	-1.18264	CHST2	N-acetylglucosamine 6-O-sulfotransferase activity,sulfotransferase activity,transferase activity///Golgi apparatus,trans-Golgi network,membrane,integral to membrane,intrinsic to Golgi membrane///carbohydrate metabolic process,N-acetylglucosamine metabolic process,sulfur metabolic process,inflammatory response,multicellular organismal development
PH_hs_0000933	2.40146	1.26391	2.40146	up	0.831151	-0.432763	ADAM12	proteolysis,cell adhesion,myoblast fusion///extracellular region,plasma membrane,integral to membrane///metalloendopeptidase activity,protein binding,peptidase activity,metallopeptidase activity,zinc ion binding,SH3 domain binding,metal ion binding
PH_hs_0000948	5.65885	2.50051	5.65885	up	1.30374	-1.19676	C1QB	protein homodimerization activity///extracellular region,complement component C1 complex///complement activation,complement activation, classical pathway,brain development,aging,response to organic substance,innate immune response,response to glucocorticoid stimulus
PH_hs_0000952	16.2721	4.02433	16.2721	up	2.59564	-1.4287	KRT23	intermediate filament///structural molecule activity
PH_hs_0000953	2.23567	1.16071	2.23567	up	0.881828	-0.278877	VGLL1	transcription coactivator activity,transcription regulator activity///regulation of transcription, DNA-dependent///nucleus
PH_hs_0000974	2.81463	1.49295	2.81463	up	0.835121	-0.657825	RGS14	mitosis,regulation of G-protein coupled receptor protein signaling pathway,negative regulation of signal transduction///nucleus,spindle,membrane///receptor signaling protein activity,GTPase activator activity
PH_hs_0000994	4.96359	2.31138	4.96359	up	1.09026	-1.22112	C1QA	extracellular region,complement component C1 complex,cytoplasm,Golgi apparatus///complement activation,complement activation, classical pathway,cell-cell signaling,innate immune response
PH_hs_0000997	3.37666	1.7556	3.37666	up	1.11562	-0.639975	PSMB10	humoral immune response,anaphase-promoting complex-dependent proteasomal ubiquitin-dependent protein catabolic process,interspecies interaction between organisms,negative regulation of ubiquitin-protein ligase activity involved in mitotic cell cycle,positive regulation of ubiquitin-protein ligase activity involved in mitotic cell cycle,proteolysis involved in cellular protein catabolic process///…
PH_hs_0001000	3.13504	1.64848	3.13504	up	0.889436	-0.759046	CD300A	cell adhesion///receptor activity///plasma membrane,integral to membrane
PH_hs_0001020	2.01754	1.0126	2.01754	up	0.36919	-0.643407	FAM117A
PH_hs_0001029	2.15456	1.10739	2.15456	up	0.87136	-0.236035	CCM2	cytoplasm///protein binding///vasculogenesis,integrin-mediated signaling pathway,stress-activated MAPK cascade
PH_hs_0000795	2.2542	1.17261	2.2542	up	0.529897	-0.642717	HDHD3	protein binding,phosphoglycolate phosphatase activity,hydrolase activity///metabolic process///mitochondrion
PH_hs_0000798	2.18759	1.12934	2.18759	up	0.765502	-0.363843	SMAP2	cytoplasm///ARF GTPase activator activity,zinc ion binding,metal ion binding///regulation of ARF GTPase activity
PH_hs_0000845	2.3562	1.23646	2.3562	up	0.622131	-0.614333	VSTM2L
PH_hs_0000855	3.00364	1.58671	3.00364	up	0.649876	-0.936835	TSPAN5	membrane,integral to membrane
PH_hs_0000882	3.51616	1.814	3.51616	up	1.11166	-0.702335	CISH	regulation of cell growth,negative regulation of signal transduction,intracellular signaling pathway///molecular_function,protein binding///cellular_component
PH_hs_0000893	2.19722	1.13568	2.19722	up	0.978056	-0.157626	C5orf27
PH_hs_0000894	2.84455	1.5082	2.84455	up	0.340522	-1.16768	TRAF4	signal transduction,multicellular organismal development,respiratory gaseous exchange,respiratory tube development,regulation of apoptosis///nucleus,cytoplasm///DNA binding,protein binding,zinc ion binding,metal ion binding
PH_hs_0000676	2.00177	1.00127	2.00177	up	0.824471	-0.176803	MPDU1	protein folding,dolichol-linked oligosaccharide biosynthetic process,oligosaccharide biosynthetic process,oligosaccharide biosynthetic process///endoplasmic reticulum,endoplasmic reticulum membrane,membrane,integral to membrane///protein binding
PH_hs_0000679	2.17998	1.12432	2.17998	up	0.740351	-0.383966	GNG7	heterotrimeric G-protein complex,plasma membrane///signal transducer activity///behavioral fear response,signal transduction,receptor guanylyl cyclase signaling pathway,locomotory behavior,regulation of G-protein coupled receptor protein signaling pathway,hormone-mediated signaling pathway,regulation of adenylate cyclase activity
PH_hs_0000681	2.61386	1.38618	2.61386	up	0.965738	-0.420443	SPAG16	nucleus,cytoplasm,cytoskeleton,microtubule,cilium,flagellum,flagellar axoneme///protein binding///spermatogenesis,cell projection organization
PH_hs_0000685	2.10628	1.0747	2.10628	up	0.91848	-0.156219	PAFAH1B3	cytoplasm///lipid metabolic process,spermatogenesis,nervous system development,lipid catabolic process///1-alkyl-2-acetylglycerophosphocholine esterase activity,protein binding,hydrolase activity
PH_hs_0000702	3.08222	1.62397	3.08222	up	0.613071	-1.0109	MOXD1	monooxygenase activity,dopamine beta-monooxygenase activity,copper ion binding,metal ion binding///endoplasmic reticulum,endoplasmic reticulum membrane,membrane,integral to membrane///histidine catabolic process,catecholamine metabolic process,cellular process,oxidation reduction
PH_hs_0000737	3.29473	1.72016	3.29473	up	0.859264	-0.860895	CYTH4	regulation of ARF protein signal transduction///intracellular///ARF guanyl-nucleotide exchange factor activity
PH_hs_0000742	3.16575	1.66255	3.16575	up	0.780377	-0.882169	ACSS1	mitochondrion,mitochondrial matrix,mitochondrial matrix///acetyl-CoA biosynthetic process,metabolic process///nucleotide binding,acetate-CoA ligase activity,acetate-CoA ligase activity,protein binding,ATP binding,AMP binding,ligase activity
PH_hs_0000753	5.21555	2.38282	5.21555	up	1.41453	-0.968293	SFRP1	ureteric bud development,somitogenesis,anti-apoptosis,signal transduction,multicellular organismal development,anatomical structure morphogenesis,cell differentiation,regulation of ossification,Wnt receptor signaling pathway, planar cell polarity pathway,prostate epithelial cord arborization involved in prostate glandular acinus morphogenesis,regulation of branching involved in prostate gland mor…
PH_hs_0000755	15.9223	3.99298	15.9223	up	-0.0864641	-4.07944	C12orf51	protein modification process///ligase activity,acid-amino acid ligase activity///intracellular,membrane,integral to membrane
PH_hs_0000759	2.42757	1.27952	2.42757	up	0.989708	-0.289808	MAD1L1	mitotic metaphase,mitotic anaphase,mitotic telophase,cell cycle,mitotic cell cycle checkpoint,cell division///kinetochore,condensed chromosome kinetochore,nucleus,nuclear pore,cytoplasm,centrosome,spindle,cytosol,cytoskeleton///protein binding
PH_hs_0000789	3.96115	1.98592	3.96115	up	1.1404	-0.845521	HIST1H1C	nucleosome assembly,nucleosome positioning///DNA binding,protein binding///nucleosome,nucleus,chromosome
PH_hs_0000548	2.76522	1.4674	2.76522	up	0.537533	-0.929862	IDH2	magnesium ion binding,isocitrate dehydrogenase (NADP+) activity,oxidoreductase activity,oxidoreductase activity, acting on the CH-OH group of donors, NAD or NADP as acceptor,NAD or NADH binding///carbohydrate metabolic process,glyoxylate cycle,tricarboxylic acid cycle,isocitrate metabolic process,2-oxoglutarate metabolic process,oxidation reduction///mitochondrion
PH_hs_0000567	6.87088	2.78049	6.87088	up	0.434943	-2.34555	EVI2B	integral to plasma membrane,membrane
PH_hs_0000579	2.20532	1.14099	2.20532	up	0.874232	-0.266757	NCAPD2	protein binding,histone binding,histone binding///nuclear chromosome,condensed chromosome,condensin complex,condensin core heterodimer,nucleus,cytoplasm,cytoplasm,membrane coat,pronucleus///intracellular protein transport,cell cycle,mitosis,mitotic chromosome condensation,mitotic chromosome condensation,vesicle-mediated transport,cell division
PH_hs_0000626	2.76359	1.46654	2.76359	up	0.773062	-0.693483	ARHGEF18	apoptosis,small GTPase mediated signal transduction,regulation of cell shape,induction of apoptosis by extracellular signals,actin cytoskeleton organization,regulation of Rho protein signal transduction///intracellular,cytoplasm,cytosol///guanyl-nucleotide exchange factor activity,guanyl-nucleotide exchange factor activity,Rho guanyl-nucleotide exchange factor activity
PH_hs_0000433	2.46108	1.29929	2.46108	up	0.984112	-0.315181	LMO4	neural tube closure,transcription from RNA polymerase II promoter,regulation of transcription///transcription factor complex///transcription factor activity,transcription factor binding,zinc ion binding,metal ion binding
PH_hs_0000477	2.37679	1.24901	2.37679	up	0.6756	-0.573414	NIPAL4	ion transport,magnesium ion transport///membrane,integral to membrane///receptor activity
PH_hs_0000531	4.01569	2.00565	4.01569	up	0.97613	-1.02952	GMFG	protein amino acid phosphorylation///actin binding,protein kinase inhibitor activity,enzyme activator activity,growth factor activity///intracellular
PH_hs_0000316	2.35797	1.23754	2.35797	up	0.954364	-0.283179	PROC	serine-type endopeptidase activity,serine-type endopeptidase activity,calcium ion binding,protein binding,peptidase activity///extracellular region,plasma membrane///proteolysis,negative regulation of blood coagulation,negative regulation of apoptosis
PH_hs_0000324	15.298	3.93527	15.298	up	1.65937	-2.27591	POU2AF1	transcription from RNA polymerase II promoter,humoral immune response,regulation of transcription///DNA binding,transcription cofactor activity,transcription coactivator activity,protein binding///nucleus
PH_hs_0000333	3.2196	1.68688	3.2196	up	0.942705	-0.744175	LCP2	cytoplasm,cytosol///immune response,transmembrane receptor protein tyrosine kinase signaling pathway///protein binding
PH_hs_0000338	2.07717	1.05462	2.07717	up	0.713674	-0.340945	ADRB3	receptor activity,G-protein coupled receptor activity,beta-adrenergic receptor activity,protein binding,beta3-adrenergic receptor activity,protein homodimerization activity,epinephrine binding,norepinephrine binding///plasma membrane,integral to plasma membrane,receptor complex///desensitization of G-protein coupled receptor protein signaling pathway by arrestin,carbohydrate metabolic process,gen…
PH_hs_0000340	3.69235	1.88454	3.69235	up	0.838455	-1.04609	ST6GAL1	protein modification process,protein amino acid glycosylation,humoral immune response///beta-galactoside alpha-2,6-sialyltransferase activity///extracellular region,Golgi apparatus,membrane,integral to membrane,integral to Golgi membrane,Golgi cisterna membrane
PH_hs_0000341	20.4657	4.35514	20.4657	up	2.11621	-2.23892	TNFRSF17	receptor activity,tumor necrosis factor receptor activity,protein binding///plasma membrane,endomembrane system,integral to membrane///signal transduction,multicellular organismal development,cell proliferation
PH_hs_0000353	9.47977	3.24485	9.47977	up	2.23972	-1.00513	WFDC2	proteolysis,spermatogenesis///endopeptidase inhibitor activity,serine-type endopeptidase inhibitor activity///extracellular region,extracellular space
PH_hs_0000378	4.2582	2.09024	4.2582	up	1.37887	-0.711377	CD3E	immunological synapse,plasma membrane,plasma membrane,integral to plasma membrane,external side of plasma membrane,T cell receptor complex,T cell receptor complex,alpha-beta T cell receptor complex///transmembrane receptor activity,receptor signaling protein activity,protein binding,SH3 domain binding,protein kinase binding,receptor signaling complex scaffold activity,T cell receptor binding,prot…
PH_hs_0000415	3.70723	1.89034	3.70723	up	0.670415	-1.21993	RAB11FIP4	cytokinesis,protein transport,interspecies interaction between organisms///endosome,membrane,midbody,cleavage furrow,recycling endosome membrane///calcium ion binding,protein binding,Rab GTPase binding,ADP-ribosylation factor binding,protein homodimerization activity
PH_hs_0023169	2.64762	1.40469	2.64762	up	0.549685	-0.855009	RCSD1
PH_hs_0023198	2.77015	1.46996	2.77015	up	0.747287	-0.722677	CASP8	angiogenesis,neural tube formation,proteolysis,apoptosis,heart development,induction of apoptosis by extracellular signals,induction of apoptosis by extracellular signals,activation of pro-apoptotic gene products,response to cold,macrophage differentiation,response to cobalt ion,response to estradiol stimulus,response to lipopolysaccharide,response to tumor necrosis factor,regulation of apoptosis…
PH_hs_0023204	3.82746	1.93639	3.82746	up	1.67099	-0.265393	CCNE1	nucleus,nucleus,nucleoplasm,nucleolus,cytoplasm,centrosome,cytosol///transcription coactivator activity,protein binding,protein complex binding,androgen receptor binding///G1/S transition of mitotic cell cycle,antral ovarian follicle growth,liver development,cell cycle,response to organic nitrogen,response to purine,androgen receptor signaling pathway,organ regeneration,cellular response to nutri…
PH_hs_0023225	2.16884	1.11692	2.16884	up	0.911407	-0.205514	NEDD4L	ubiquitin-protein ligase activity,protein binding,ligase activity,acid-amino acid ligase activity,sodium channel regulator activity///intracellular,cytoplasm///protein modification process,sodium ion transport,cellular sodium ion homeostasis,excretion,response to metal ion,protein ubiquitination,water homeostasis,regulation of protein catabolic process,interspecies interaction between organisms,p…
PH_hs_0023272	11.3839	3.50892	11.3839	up	2.72441	-0.784513	MSMB	biological_process///extracellular region,extracellular space,nucleus///molecular_function
PH_hs_0023056	2.0254	1.01821	2.0254	up	1.13679	0.118584	STMN1	intracellular,cytoplasm,microtubule,membrane,integral to membrane///signal transducer activity,protein binding,tubulin binding///microtubule depolymerization,mitotic spindle organization,signal transduction,multicellular organismal development,nervous system development,response to virus,intracellular signaling pathway,cell differentiation
PH_hs_0023069	2.33163	1.22134	2.33163	up	0.815295	-0.406045	PTPN18	non-membrane spanning protein tyrosine phosphatase activity,protein binding,hydrolase activity///protein amino acid dephosphorylation///nucleus,cytoplasm
PH_hs_0023076	2.92904	1.55043	2.92904	up	1.155	-0.395427	TMEM156	membrane,integral to membrane
PH_hs_0023142	6.91529	2.78979	6.91529	up	2.15601	-0.633776	RRM2	cytoplasm///ribonucleoside-diphosphate reductase activity,protein binding,oxidoreductase activity,class I ribonucleotide reductase activity,transition metal ion binding///DNA replication,deoxyribonucleoside diphosphate metabolic process,deoxyribonucleotide biosynthetic process,protein oligomerization,protein heterotetramerization,oxidation reduction
PH_hs_0023151	3.76793	1.91377	3.76793	up	0.999234	-0.914539	GPR160	receptor activity,G-protein coupled receptor activity///signal transduction,G-protein coupled receptor protein signaling pathway///plasma membrane,integral to membrane
PH_hs_0000204	5.62814	2.49266	5.62814	up	0.926186	-1.56647	ARHGAP25	signal transduction///intracellular///GTPase activator activity
PH_hs_0000213	4.05954	2.02131	4.05954	up	2.06817	0.0468505	BIRC5	cysteine-type endopeptidase inhibitor activity,protein binding,microtubule binding,zinc ion binding,zinc ion binding,Ran GTPase binding,tubulin binding,enzyme binding,peptidase inhibitor activity,identical protein binding,protein homodimerization activity,protein homodimerization activity,caspase inhibitor activity,metal ion binding,protein heterodimerization activity,cofactor binding,cobalt ion …
PH_hs_0000216	4.52043	2.17646	4.52043	up	1.93908	-0.237379	CENPA	establishment of mitotic spindle orientation,nucleosome assembly,interspecies interaction between organisms,kinetochore assembly,protein localization to chromosome, centromeric region///chromosome, centromeric region,condensed nuclear chromosome kinetochore,condensed nuclear chromosome, centromeric region,nucleosome,inner kinetochore of condensed chromosome,nucleus,chromosome///DNA binding,chroma…
PH_hs_0000226	21.6063	4.43338	21.6063	up	2.13479	-2.29859	CCR7	chemotaxis,inflammatory response,immune response,signal transduction,G-protein coupled receptor protein signaling pathway,elevation of cytosolic calcium ion concentration///plasma membrane,integral to plasma membrane///receptor activity,G-protein coupled receptor activity,chemokine receptor activity,C-C chemokine receptor activity
PH_hs_0000237	9.22959	3.20627	9.22959	up	1.25935	-1.94692	ITGB7	integrin complex,membrane,integral to membrane///receptor activity,binding,identical protein binding,metal ion binding///cell adhesion,cell-matrix adhesion,integrin-mediated signaling pathway
PH_hs_0000240	13.6722	3.77317	13.6722	up	1.73698	-2.03619	LCK	pericentriolar material,pericentriolar material,cytoplasm,Golgi apparatus,cytosol,plasma membrane,membrane raft,membrane raft///nucleotide binding,glycoprotein binding,protein tyrosine kinase activity,protein tyrosine kinase activity,protein tyrosine kinase activity,non-membrane spanning protein tyrosine kinase activity,protein serine/threonine phosphatase activity,protein serine/threonine phosph…
PH_hs_0000241	2.23111	1.15776	2.23111	up	0.843718	-0.314043	LIG1	DNA metabolic process,DNA replication,DNA repair,nucleotide-excision repair, DNA gap filling,DNA recombination,cell cycle,anatomical structure morphogenesis,V(D)J recombination,cell division///nucleus,nucleoplasm///nucleotide binding,DNA binding,DNA ligase activity,DNA ligase activity,DNA ligase (ATP) activity,ATP binding,ligase activity,metal ion binding
PH_hs_0000244	11.2095	3.48665	11.2095	up	1.3265	-2.16015	HLA-DOB	antigen processing and presentation of peptide or polysaccharide antigen via MHC class II,immune response///lysosome,lysosomal membrane,endosome,plasma membrane,endosome membrane,integral to membrane,MHC class II protein complex///MHC class II receptor activity
PH_hs_0000252	2.73918	1.45374	2.73918	up	0.775191	-0.678554	POMC	G-protein-coupled receptor binding,receptor binding,hormone activity,type 3 melanocortin receptor binding,type 4 melanocortin receptor binding,type 1 melanocortin receptor binding,type 1 melanocortin receptor binding///generation of precursor metabolites and energy,signal transduction,neuropeptide signaling pathway,cell-cell signaling,regulation of blood pressure,positive regulation of gene-speci…
PH_hs_0000261	3.33863	1.73926	3.33863	up	1.36771	-0.371549	SLC5A1	plasma membrane,integral to plasma membrane,cell-cell junction,apical plasma membrane,brush border membrane///transporter activity,glucose:sodium symporter activity,glucose:sodium symporter activity,protein binding,symporter activity///ion transport,sodium ion transport,carbohydrate transport,glucose transport,intestinal absorption,transmembrane transport
PH_hs_0000262	3.95761	1.98463	3.95761	up	1.6832	-0.301427	CCNF	re-entry into mitotic cell cycle,placenta development,cell cycle,mitosis,cell division///nucleus///protein binding
PH_hs_0000263	5.40915	2.4354	5.40915	up	1.49634	-0.939066	CD28	humoral immune response,cell surface receptor linked signaling pathway,cytokine biosynthetic process,positive regulation of T cell proliferation,positive regulation of T cell proliferation,regulatory T cell differentiation,positive regulation of viral genome replication,positive regulation of interleukin-2 biosynthetic process,positive regulation of translation,positive regulation of anti-apoptos…
PH_hs_0000268	27.1952	4.76528	27.1952	up	2.54793	-2.21735	TCN1	ion transport,cobalt ion transport,cobalamin transport///extracellular region///cobalamin binding
PH_hs_0000272	3.66153	1.87245	3.66153	up	1.62997	-0.242475	CRISP2	extracellular region,extracellular space
PH_hs_0000276	2.63915	1.40007	2.63915	up	1.0245	-0.375574	UMPS	orotate phosphoribosyltransferase activity,orotidine-5'-phosphate decarboxylase activity,transferase activity, transferring glycosyl groups,lyase activity///nucleus,cytoplasm///'de novo' pyrimidine base biosynthetic process,pyrimidine nucleotide biosynthetic process,UMP biosynthetic process,metabolic process,nucleoside metabolic process
PH_hs_0000277	3.12148	1.64223	3.12148	up	0.612444	-1.02979	VDR	skeletal system development,regulation of transcription, DNA-dependent,calcium ion transport,cellular calcium ion homeostasis,signal transduction,multicellular organismal development,lactation,negative regulation of cell proliferation,induction of apoptosis by hormones,organ morphogenesis,negative regulation of gene-specific transcription from RNA polymerase II promoter,positive regulation of vit…
PH_hs_0000291	147.185	7.20148	147.185	up	7.04464	-0.156845	PRF1	extracellular region,plasma membrane,integral to membrane,cytoplasmic membrane-bounded vesicle///protein binding///apoptosis,cellular defense response,circadian rhythm,cytolysis,response to ethanol
PH_hs_0000302	4.01577	2.00568	4.01577	up	0.867278	-1.1384	LCT	lactase activity,transferase activity,glycosylceramidase activity,cation binding///membrane fraction,plasma membrane,integral to plasma membrane,brush border,apical plasma membrane///response to hypoxia,carbohydrate metabolic process,response to nutrient,metabolic process,response to hormone stimulus,response to sucrose stimulus,response to nickel ion,response to lead ion,response to drug,respons…
PH_hs_0000303	6.00747	2.58676	6.00747	up	1.48317	-1.10359	C2	serine-type endopeptidase activity,peptidase activity///proteolysis,complement activation, alternative pathway,complement activation, classical pathway///extracellular region,extracellular space
PH_hs_0000305	2.92305	1.54747	2.92305	up	1.14532	-0.402151	MMP10	metalloendopeptidase activity,calcium ion binding,peptidase activity,zinc ion binding///extracellular region,proteinaceous extracellular matrix,extracellular space///proteolysis,metabolic process,collagen catabolic process
PH_hs_0000306	11.4972	3.52321	11.4972	up	2.02274	-1.50047	CD3G	protein complex assembly,establishment or maintenance of cell polarity,cell surface receptor linked signaling pathway,protein transport,T cell activation,regulation of apoptosis///plasma membrane,integral to plasma membrane,T cell receptor complex,alpha-beta T cell receptor complex///transmembrane receptor activity,protein binding,receptor signaling complex scaffold activity,T cell receptor bindi…
PH_hs_0000308	7.18028	2.84404	7.18028	up	2.09768	-0.746361	CHGB	hormone activity,protein binding///extracellular region,secretory granule
PH_hs_0000092	2.17235	1.11926	2.17235	up	0.421177	-0.69808	GPR183	receptor activity,G-protein coupled receptor activity,purinergic nucleotide receptor activity, G-protein coupled///plasma membrane,integral to plasma membrane///mature B cell differentiation during immune response,immune response,humoral immune response,signal transduction,G-protein coupled receptor protein signaling pathway
PH_hs_0000100	7.14565	2.83707	7.14565	up	1.28947	-1.5476	IDO1	soluble fraction,cytoplasm,cytosol///cytokine production involved in inflammatory response,positive regulation of T cell tolerance induction,positive regulation of chronic inflammatory response,positive regulation of T-helper 2 type immune response,tryptophan catabolic process,inflammatory response,female pregnancy,behavior,tryptophan catabolic process to kynurenine,response to lipopolysaccharide…
PH_hs_0000108	80.6175	6.33302	80.6175	up	4.51014	-1.82288	FCER1A	plasma membrane,integral to plasma membrane,external side of plasma membrane///receptor activity,IgE receptor activity///positive regulation of type I hypersensitivity,serotonin secretion,signal transduction,cell surface receptor linked signaling pathway,activation of JUN kinase activity,leukotriene biosynthetic process,positive regulation of mast cell degranulation,positive regulation of interle…
PH_hs_0000110	14.7453	3.88219	14.7453	up	1.96518	-1.917	CD48	antigen binding,protein binding,eukaryotic cell surface binding///defense response,signal transduction,T cell activation,mast cell activation,response to protein stimulus///plasma membrane,integral to plasma membrane,external side of plasma membrane,protein complex,membrane raft,anchored to plasma membrane
PH_hs_0000113	5.12682	2.35806	5.12682	up	0.835902	-1.52216	HLA-DPA1	antigen processing and presentation of peptide or polysaccharide antigen via MHC class II,immune response///lysosomal membrane,endosome,endoplasmic reticulum,endoplasmic reticulum membrane,Golgi apparatus,plasma membrane,integral to plasma membrane,endosome membrane,MHC class II protein complex///MHC class II receptor activity
PH_hs_0000123	2.86387	1.51796	2.86387	up	0.844191	-0.673774	NCF2	protein binding,protein C-terminus binding,electron carrier activity///superoxide metabolic process,cellular defense response,superoxide anion generation,innate immune response,respiratory burst///cytoplasm,NADPH oxidase complex
PH_hs_0000137	2.51507	1.3306	2.51507	up	0.903735	-0.426867	CYTH1	vesicle-mediated transport,regulation of cell adhesion,regulation of ARF protein signal transduction///intracellular,cytoplasm,plasma membrane///ARF guanyl-nucleotide exchange factor activity,protein binding
PH_hs_0000138	10.0686	3.3318	10.0686	up	1.99126	-1.34053	GZMB	serine-type endopeptidase activity,serine-type endopeptidase activity,protein binding,peptidase activity,serine-type peptidase activity///proteolysis,apoptosis,cleavage of lamin,cytolysis///immunological synapse,nucleus,cytoplasm,cytosol,intracellular membrane-bounded organelle
PH_hs_0000152	4.16625	2.05875	4.16625	up	1.28683	-0.771921	HLA-DMB	antigen processing and presentation of peptide or polysaccharide antigen via MHC class II,immune response///lysosomal membrane,endosome,plasma membrane,integral to membrane,late endosome membrane,MHC class II protein complex
PH_hs_0000156	2.66121	1.41208	2.66121	up	0.87799	-0.53409	DUSP2	nucleus///inactivation of MAPK activity,protein amino acid dephosphorylation///protein tyrosine phosphatase activity,protein tyrosine/threonine phosphatase activity,hydrolase activity,MAP kinase tyrosine/serine/threonine phosphatase activity,mitogen-activated protein kinase binding
PH_hs_0000161	8.2874	3.05092	8.2874	up	1.08113	-1.96979	ACP5	lysosome,cytosol,integral to membrane///acid phosphatase activity,ferrous iron binding,ferric iron binding,hydrolase activity,metal ion binding///immune response,dephosphorylation,response to lipopolysaccharide,negative regulation of interleukin-1 beta production,negative regulation of interleukin-12 production,negative regulation of tumor necrosis factor production,negative regulation of superox…
PH_hs_0000176	5.6315	2.49352	5.6315	up	1.70988	-0.783642	CD1A	immune response,antigen processing and presentation///endosome,plasma membrane,integral to plasma membrane,endosome membrane,MHC class I protein complex
PH_hs_0000177	4.3286	2.1139	4.3286	up	1.44525	-0.66865	CD1C	endosome,plasma membrane,integral to plasma membrane,endosome membrane///immune response,antigen processing and presentation
PH_hs_0000178	2.46384	1.30091	2.46384	up	0.911092	-0.389818	TNFRSF8	transmembrane receptor activity,tumor necrosis factor receptor activity,protein binding///cytoplasm,plasma membrane,integral to membrane///signal transduction,negative regulation of cell proliferation,positive regulation of tumor necrosis factor biosynthetic process,positive regulation of apoptosis,positive regulation of TRAIL biosynthetic process,positive regulation of NF-kappaB transcription fa…
PH_hs_0000187	7.56469	2.91928	7.56469	up	2.47389	-0.445393	EDN3	extracellular region,extracellular space,soluble fraction///neural crest cell migration,positive regulation of leukocyte chemotaxis,regulation of systemic arterial blood pressure by endothelin,signal transduction,cell surface receptor linked signaling pathway,cell-cell signaling,multicellular organismal development,blood circulation,positive regulation of cell proliferation,positive regulation of…
PH_hs_0000188	2.44094	1.28744	2.44094	up	0.915033	-0.372403	FCER2	positive regulation of humoral immune response mediated by circulating immunoglobulin,positive regulation of nitric-oxide synthase activity,positive regulation of killing of cells of another organism,positive regulation of nitric-oxide synthase 2 biosynthetic process///extracellular region,plasma membrane,integral to plasma membrane,external side of plasma membrane///receptor activity,integrin bi…
PH_hs_0000191	3.35145	1.74479	3.35145	up	0.706861	-1.03792	FMO1	organic acid metabolic process,response to osmotic stress,toxin metabolic process,response to lipopolysaccharide,oxidation reduction,NADPH oxidation///endoplasmic reticulum,endoplasmic reticulum lumen,microsome,membrane,integral to membrane,intrinsic to endoplasmic reticulum membrane///monooxygenase activity,flavin-containing monooxygenase activity,flavin-containing monooxygenase activity,binding…
PH_hs_0000197	4.57141	2.19264	4.57141	up	1.65119	-0.54145	GP1BA	protein binding,thrombin receptor activity///cell adhesion,cell surface receptor linked signaling pathway,platelet activation,regulation of blood coagulation,fibrinolysis///membrane fraction,plasma membrane,plasma membrane,integral to plasma membrane,platelet alpha granule membrane
PH_hs_0000003	9.51633	3.2504	9.51633	up	1.5582	-1.69221	LTA	receptor binding,cytokine activity,tumor necrosis factor receptor binding,protein binding///extracellular region,extracellular space,membrane///induction of apoptosis,humoral immune response,signal transduction,cell-cell signaling,response to nutrient,response to lipopolysaccharide,negative regulation of fibroblast proliferation,lymph node development
PH_hs_0000006	4.98571	2.3178	4.98571	up	1.25753	-1.06027	PTAFR	lipopolysaccharide receptor activity,receptor activity,G-protein coupled receptor activity,platelet activating factor receptor activity,phospholipid binding///plasma membrane,integral to plasma membrane,membrane,integral to membrane///cytokine production,chemotaxis,inflammatory response,immune response,signal transduction,G-protein coupled receptor protein signaling pathway,response to lipopolysa…
PH_hs_0000012	9.56288	3.25744	9.56288	up	1.43998	-1.81747	IL2RG	receptor activity,interleukin-2 receptor activity,interleukin-4 receptor activity,interleukin-7 receptor activity,protein binding,interleukin-2 binding///immune response,signal transduction,interspecies interaction between organisms///integral to plasma membrane,external side of plasma membrane,membrane
PH_hs_0000016	3.22493	1.68927	3.22493	up	1.0775	-0.611768	FGL1	signal transduction///extracellular region,fibrinogen complex///receptor binding
PH_hs_0000036	3.76515	1.91271	3.76515	up	0.663	-1.24971	CYTIP	regulation of cell adhesion///protein binding///cytoplasm,early endosome,cell cortex
PH_hs_0000040	3.98206	1.99352	3.98206	up	0.919917	-1.0736	IL10RA	cytoplasm,plasma membrane,integral to membrane///blood coagulation,response to lipopolysaccharide///signal transducer activity,receptor activity,interleukin-10 receptor activity,protein binding
PH_hs_0000046	3.31541	1.72919	3.31541	up	0.821569	-0.907618	FLT3	integral to plasma membrane,cell surface,membrane///myeloid progenitor cell differentiation,pro-B cell differentiation,pro-T cell differentiation,transmembrane receptor protein tyrosine kinase signaling pathway,positive regulation of cell proliferation,negative regulation of cell proliferation,hemopoiesis,lymphocyte differentiation,negative regulation of B cell differentiation,protein amino acid …
PH_hs_0000056	4.05792	2.02074	4.05792	up	1.62257	-0.398169	FUT7	fucosyltransferase activity,transferase activity, transferring glycosyl groups,alpha(1,3)-fucosyltransferase activity///protein amino acid glycosylation,L-fucose catabolic process///Golgi apparatus,membrane,integral to membrane,Golgi cisterna membrane
PH_hs_0000058	2.23251	1.15866	2.23251	up	0.660339	-0.498324	KCNJ1	nucleotide binding,inward rectifier potassium channel activity,voltage-gated ion channel activity,protein binding,ATP binding///voltage-gated potassium channel complex,membrane,integral to membrane///ion transport,potassium ion transport,excretion
PH_hs_0000067	3.80095	1.92636	3.80095	up	0.866513	-1.05985	FUCA1	alpha-L-fucosidase activity,sugar binding,hydrolase activity, acting on glycosyl bonds///carbohydrate metabolic process,fucose metabolic process,glycosaminoglycan catabolic process,metabolic process///soluble fraction,cytoplasm,lysosome
PH_hs_0000078	5.63471	2.49434	5.63471	up	2.43972	-0.0546268	EPCAM	plasma membrane,integral to membrane,basolateral plasma membrane,apical plasma membrane
PH_hs_0044495	3.95155	1.98242	3.95155	up	0.617718	-1.3647	TAGAP	guanyl-nucleotide exchange factor activity///signal transduction///intracellular
PH_hs_0044509	2.42419	1.2775	2.42419	up	0.735104	-0.542399	LLGL2	cytoplasm///exocytosis,cell cycle,cell division
PH_hs_0044515	7.63394	2.93243	7.63394	up	1.01384	-1.91858	SERPINA3	acute-phase response,inflammatory response,regulation of lipid metabolic process,maintenance of gastrointestinal epithelium///extracellular region,intracellular,nucleus///DNA binding,serine-type endopeptidase inhibitor activity,protein binding,peptidase inhibitor activity
PH_hs_0044517	4.34386	2.11898	4.34386	up	1.03454	-1.08444	PRKCB	nucleotide binding,chromatin binding,protein kinase C activity,protein kinase C binding,protein binding,ATP binding,zinc ion binding,transferase activity,ligand-dependent nuclear receptor transcription coactivator activity,histone kinase activity (H3-T6 specific),histone binding,metal ion binding,androgen receptor binding///nucleus,cytoplasm,cytosol,plasma membrane,plasma membrane///protein amino…
PH_hs_0044543	2.0225	1.01614	2.0225	up	0.626299	-0.389839	PANX2	plasma membrane,gap junction,integral to membrane,cell junction///protein binding
PH_hs_0044549	52.6433	5.71818	52.6433	up	5.56906	-0.149117	CAMK1D	protein amino acid phosphorylation,regulation of apoptosis///nucleotide binding,calmodulin-dependent protein kinase activity,calmodulin binding,ATP binding,transferase activity///nucleus,cytoplasm,calcium- and calmodulin-dependent protein kinase complex
PH_hs_0044560	5.55282	2.47322	5.55282	up	2.24247	-0.230752	MSMB	biological_process///extracellular region,extracellular space,nucleus///molecular_function
PH_hs_0044563	4.491	2.16704	4.491	up	1.26697	-0.900067	RASEF	small GTPase mediated signal transduction,protein transport///cytoplasm,perinuclear region of cytoplasm///nucleotide binding,calcium ion binding,GTP binding
PH_hs_0044575	90.4406	6.4989	90.4406	up	6.37555	-0.123346	IL12RB1	signal transduction,cell surface receptor linked signaling pathway,positive regulation of cell proliferation,peptidyl-tyrosine phosphorylation///transmembrane receptor activity,cytokine receptor activity///integral to plasma membrane,external side of plasma membrane,membrane
PH_hs_0044395	4.25031	2.08757	4.25031	up	1.29387	-0.793696	TMEM229B	membrane,integral to membrane
PH_hs_0044415	2.87815	1.52514	2.87815	up	0.940067	-0.585075	RGS9	dopamine receptor signaling pathway,nervous system development,visual perception,regulation of G-protein coupled receptor protein signaling pathway,negative regulation of signal transduction,positive regulation of GTPase activity,response to estrogen stimulus,response to stimulus///nucleus,cytoplasm,heterotrimeric G-protein complex,membrane///signal transducer activity,GTPase activator activity,p…
PH_hs_0044431	31.894	4.99521	31.894	up	3.96919	-1.02602	FXYD3	ion channel activity,chloride channel activity///integral to plasma membrane,membrane,chloride channel complex///ion transport,chloride transport
PH_hs_0044434	2.80332	1.48713	2.80332	up	0.979471	-0.507663	ADAM28	metalloendopeptidase activity,peptidase activity,metallopeptidase activity,zinc ion binding,metal ion binding///proteolysis,spermatogenesis///extracellular region,plasma membrane,integral to membrane
PH_hs_0044448	41.5429	5.37653	41.5429	up	5.21969	-0.156845	VWA5A
PH_hs_0044455	43.9637	5.45824	43.9637	up	5.21306	-0.245181	AMOT	stress fiber,ruffle,nucleus,cytoplasm,actin filament,tight junction,tight junction,external side of plasma membrane,cell surface,integral to membrane,lamellipodium,cell junction,endocytic vesicle///vasculogenesis,in utero embryonic development,gastrulation with mouth forming second,chemotaxis,cell-cell junction assembly,negative regulation of angiogenesis,actin cytoskeleton organization,regulatio…
PH_hs_0044458	2.50514	1.32489	2.50514	up	0.866497	-0.458394	CDCP1	extracellular region,plasma membrane,integral to membrane
PH_hs_0044465	2.53241	1.34051	2.53241	up	0.567805	-0.772707	NIN	cytoplasm,centrosome,cytoskeleton,microtubule///centrosome localization///nucleotide binding,protein binding,GTP binding
PH_hs_0044479	2.00509	1.00367	2.00509	up	0.475223	-0.528444	PPAPDC1B	membrane,integral to membrane///phosphatidate phosphatase activity,hydrolase activity
PH_hs_0044487	2.74187	1.45516	2.74187	up	1.17418	-0.280976	IL5RA	receptor activity,interleukin-5 receptor activity,protein binding///signal transduction,cell proliferation///extracellular space,membrane,integral to membrane
PH_hs_0044308	2.88584	1.52899	2.88584	up	1.29965	-0.229339	MARVELD3	membrane,integral to membrane
PH_hs_0044322	9.18192	3.1988	9.18192	up	1.97278	-1.22602	P2RX5	purinergic nucleotide receptor activity,transmembrane receptor activity,extracellular ATP-gated cation channel activity,ion channel activity,ATP binding///integral to plasma membrane,membrane///transport,ion transport,signal transduction,nervous system development,positive regulation of calcium ion transport into cytosol,positive regulation of calcium-mediated signaling
PH_hs_0044323	9.95345	3.3152	9.95345	up	1.98589	-1.32931	C17orf87	membrane,integral to membrane
[truncated: 471 more rows]

## Sheet: DEGs Down
ID_REF	FC ([BLEL] vs [CH])	Log FC ([BLEL] vs [CH])	FC (abs) ([BLEL] vs [CH])	Regulation ([BLEL] vs [CH])	[BLEL](raw)	[CH](raw)	[BLEL](normalized)	[CH](normalized)	Gene Symbol	GO_term_function
[truncated: 2,417 more rows]

[truncated: 2 more sheets: Annotation DEGs Up, Annotation DEGs Down]
